# Supplementary material for: Missense Variant in MAPK Inactivator PTPN5 Is Associated with Decreased Severity of Post-Burn Hypertrophic Scarring
Source: PLoS One. 2016 Feb 12;11(2):e0149206. doi: 10.1371/journal.pone.0149206 (PMC4752497; doi:10.1371/journal.pone.0149206)
Supplement: S1 File — Genotype data are supplied in PLINK [30] binary format, and phenotype- and covariate data are provided as a tab-delimited text file. (ZIP) [file pone.0149206.s001.zip]

Archive with 4 entries (4 files):
- MAPK_pheno_cov.txt
- MAPK_SNPs_HTS.bed
- MAPK_SNPs_HTS.bim
- MAPK_SNPs_HTS.fam
