# Supplementary material for: Missense Variant in MAPK Inactivator PTPN5 Is Associated with Decreased Severity of Post-Burn Hypertrophic Scarring
Source: PLoS One. 2016 Feb 12;11(2):e0149206. doi: 10.1371/journal.pone.0149206 (PMC4752497; doi:10.1371/journal.pone.0149206)
Supplement: S1 File — Genotype data are supplied in PLINK [30] binary format, and phenotype- and covariate data are provided as a tab-delimited text file. (ZIP) [file pone.0149206.s001.zip › MAPK_pheno_cov.txt]

IID	FID	age	male	tbsaburn	numop	maxheight	maxplia	maxpig	maxvasc	PC1	PC2
109253	1	31	1	2	1	1	1	1	3	0.0242191	-0.00807604
109256	1	44	0	5	1	1	2	1	3	0.0250385	-0.00549868
109257	1	56	1	20	0	1	2	1	3	0.0229026	-0.00598971
109258	1	40	1	2	0	1	2	1	2	0.0256811	-0.00959747
109260	1	23	0	3	1	1	3	1	2	0.0256367	-0.00664799
109261	1	44	1	1	1	1	1	1	3	0.0213868	-0.00585167
109262	1	41	1	7	0	0	0	1	1	0.0225516	-0.00653767
109264	1	59	1	27	2	1	3	1	3	0.0198751	-0.0108842
109265	1	32	1	6	1	0	0	1	3	0.0255145	-0.00873397
109267	1	50	1	40	4	2	3	1	3	0.0239554	-0.00706001
109268	1	56	1	3	1	0	0	0	0	0.0257852	-0.0078104
109272	1	66	0	2	1	1	1	1	2	0.023696	-0.00506704
109273	1	50	1	9.25	3	1	2	1	2	0.0232572	-0.0082931
109274	1	37	1	35	3	2	4	1	3	0.0254616	-0.00634213
109275	1	18	1	43.5	7	1	2	1	2	0.025472	-0.00502357
109276	1	26	1	35	1	2	3	1	3	0.024808	-0.00555472
109277	1	66	1	12	1	1	4	1	1	0.0264497	-0.00778788
109279	1	23	1	20	1	1	3	1	3	0.0258154	-0.00523727
109280	1	38	1	2	1	0	0	0	0	0.0245917	-0.00889703
109281	1	44	1	11	3	2	4	1	2	0.0256426	-0.00634417
109283	1	23	1	3	1	1	4	1	3	0.023575	-0.00665742
109284	1	23	1	30	0	1	1	1	2	-0.0217457	0.0231317
109285	1	72	0	15	1	2	3	1	2	0.0241371	-0.0052066
109286	1	61	1	4	1	1	1	1	1	0.024382	-0.00694351
109287	1	37	1	2	1	1	1	1	3	0.0213648	-0.00993855
109290	1	30	1	5	1	2	3	1	3	-0.0877314	0.0821808
109291	1	56	1	3	0	1	1	1	1	0.0236022	-0.00845056
109292	1	44	0	9	1	1	1	1	2	0.0238134	-0.0056656
109293	1	64	0	8.5	1	1	1	1	2	0.0211551	-0.00604505
109294	1	53	0	1	1	1	3	1	3	0.0228069	-0.00586863
109295	1	62	1	24	0	0	0	0	1	0.0254698	-0.00687558
109296	1	21	0	1.5	1	1	1	1	1	-0.00975152	0.0263337
109298	1	81	1	13	1	1	3	1	3	0.0181826	-0.00971937
109300	1	39	1	2	1	1	1	1	3	0.0216653	-0.00716902
109301	1	38	0	11	0	1	1	1	2	0.0158526	-0.00546925
109303	1	36	0	15	1	0	0	1	1	0.0239384	-0.00666259
109304	1	54	0	2	0	1	3	1	2	0.0242869	-0.00740169
109305	1	26	0	12	0	2	3	1	3	-0.0880177	0.082785
109306	1	44	1	16	1	1	1	1	2	0.025619	-0.00653007
109307	1	53	1	32	0	0	0	1	1	0.0234122	-0.00663551
109308	1	44	1	4	0	3	3	1	3	-0.0896874	0.0868896
109309	1	43	0	1	0	1	2	1	2	-0.0905424	0.0853486
109310	1	50	1	16	0	0	1	1	2	0.0246753	-0.0100099
109312	1	42	1	6	0	0	0	1	1	0.0220126	-0.00683945
109314	1	74	0	3	0	1	2	1	2	0.0240323	-0.00683966
109315	1	35	0	3	0	1	1	1	3	0.0251251	-0.00827263
109316	1	44	1	3.5	0	1	2	1	3	0.0238846	-0.00666519
109317	1	42	0	42.6	4	1	4	1	2	-0.0634444	0.089462
109318	1	53	0	18	1	1	2	1	2	0.020713	-0.0108983
109320	1	23	1	2	0	1	2	1	3	-0.088892	0.085418
109322	1	61	1	12	0	1	2	1	3	0.0252929	-0.00654768
109323	1	29	0	5	1	2	2	1	2	0.020625	-0.00442456
109325	1	59	0	10	2	1	3	1	2	0.0249419	-0.00779574
109326	1	41	1	61	8	1	3	1	3	0.0254343	-0.00595008
109327	1	64	1	7	1	1	2	1	2	0.0236631	-0.00576793
109328	1	37	1	32	1	1	3	1	2	0.0244073	-0.00609678
109329	1	25	1	8	0	1	1	1	3	-0.0779142	0.0738976
109330	1	20	0	1.5	0	1	2	1	3	0.0245963	-0.00663976
109331	1	48	0	3	1	1	1	1	3	0.0249093	-0.0066711
109332	1	42	0	1	1	1	1	1	3	-0.0890853	0.0854237
109333	1	46	1	10	1	1	1	1	1	0.023564	-0.00568674
109335	1	46	1	1	0	1	1	1	2	0.0238243	-0.00588777
109336	1	39	1	12	1	1	3	1	2	0.0213347	-0.0047799
109337	1	54	1	13	1	1	1	1	3	-0.027703	0.0285739
109338	1	36	1	29	1	1	3	1	3	0.0234938	-0.00698665
109339	1	68	1	10	1	1	1	1	1	0.0241349	-0.008928
109340	1	19	0	4.5	1	1	1	1	1	0.0263439	-0.0066537
109341	1	32	1	23	0	1	2	1	2	0.0255771	-0.00786171
109343	1	51	1	1	1	1	1	1	3	0.0184491	-0.00414145
109344	1	29	1	4	1	1	2	1	2	-0.032841	0.0372727
109346	1	28	0	3	1	0	1	1	1	-0.0320938	0.0374173
109347	1	59	1	8	1	1	1	1	1	0.0239541	-0.00483852
109348	1	60	0	2.5	1	1	3	1	1	0.0237104	-0.00655583
109350	1	70	0	11	0	1	3	1	2	0.025195	-0.00446054
109351	1	58	1	4	1	1	3	1	1	0.0241166	-0.00525833
109352	1	20	1	3	1	0	2	1	2	0.0221386	-0.00614598
109353	1	22	1	15	1	1	3	1	3	0.0254748	-0.00522339
109354	1	19	1	5	0	2	4	0	2	0.0249078	-0.00672908
109355	1	61	0	3	1	1	1	1	1	0.024502	-0.00688459
109356	1	54	1	29.8	2	1	2	1	2	0.0253176	-0.00711948
109357	1	41	1	30	6	1	2	1	2	0.0221923	-0.00758329
109358	1	39	1	62	10	1	1	1	2	0.0244695	-0.00768413
109360	1	38	1	15	0	1	1	1	1	0.0220508	-0.0112681
109361	1	48	0	2	0	1	3	1	3	-0.0307832	0.0184378
109362	1	25	1	4	1	1	1	1	2	0.0235345	-0.00602639
109363	1	33	1	2	0	2	3	1	3	0.024542	-0.00718212
109364	1	49	1	1.1	1	1	1	1	2	0.0184746	-0.00756456
109367	1	61	1	3	2	2	4	1	3	-0.0813637	0.0736033
109368	1	34	1	9	1	1	2	1	2	-0.0866175	0.0856276
109370	1	43	1	2.5	0	1	3	1	2	0.0237538	-0.00660175
109371	1	55	1	4	0	2	3	1	1	0.0237471	-0.00754292
109372	1	42	1	18	1	1	1	1	1	0.0258938	-0.00734401
109373	1	65	0	7	1	0	1	1	1	0.022753	-0.00650804
109374	1	46	1	1	1	1	1	1	1	0.0242529	-0.00788649
109375	1	36	0	3	0	1	3	1	2	0.023918	-0.00696905
109376	1	48	1	37.4	9	1	4	1	3	0.0208881	-0.00690125
109377	1	47	1	3	1	1	3	1	3	0.0190618	-0.00899916
109378	1	37	1	21	9	1	3	1	1	0.0244939	-0.00554671
109379	1	39	0	7	1	1	1	1	1	0.0252229	-0.00695568
109380	1	31	1	33.9	0	1	3	1	3	0.0234619	-0.00738526
109381	1	25	1	7	3	2	3	1	2	0.0241324	-0.00564642
109382	1	53	1	5.5	4	1	2	1	1	0.0228324	-0.00676759
109383	1	61	1	13	0	0	1	1	1	0.0227377	-0.00501578
109384	1	58	1	11.5	0	0	0	1	2	-0.0333497	0.0393677
109385	1	41	1	3.5	2	1	2	1	3	-0.128983	-0.139581
109386	1	34	1	3	1	2	4	1	3	0.0250868	-0.00644142
109387	1	37	1	23.5	1	2	3	1	2	0.0242124	-0.0078039
109388	1	45	1	5	1	1	1	1	1	0.0230752	-0.00675588
109389	1	53	1	3.5	1	1	1	1	2	0.0257058	-0.00824729
109390	1	27	1	1	1	1	3	1	3	0.0108684	0.00953739
109391	1	23	1	13.5	1	2	4	1	3	-0.0835494	0.0746076
109392	1	47	1	21.7	1	1	1	1	3	0.0209566	-0.0040127
109393	1	44	0	26.5	2	1	3	1	1	0.0241304	-0.00622866
109394	1	55	0	1	1	1	0	1	1	0.0250255	-0.00617093
109395	1	39	1	24	1	1	2	1	2	0.0246052	-0.00644541
109396	1	25	1	8	1	1	3	1	2	0.0252293	-0.00824093
109397	1	47	1	2	1	1	2	1	3	0.0234788	-0.00687592
109398	1	29	1	7	0	0	1	1	2	0.024696	-0.00585614
109399	1	41	1	1	1	1	2	1	1	0.0240859	-0.00517063
109400	1	28	1	15	0	0	1	1	1	0.0242951	-0.00734738
109402	1	20	1	3	5	1	3	1	2	-0.0654113	0.0893618
109404	1	57	1	1	0	1	3	1	3	0.0240695	-0.00491566
109405	1	63	1	14	0	1	1	1	2	0.0250294	-0.00822973
109406	1	37	0	11	0	1	2	1	2	0.0239974	-0.0102142
109408	1	37	1	2.5	1	0	1	1	2	-0.0509582	0.0769996
109409	1	46	1	10	1	2	3	1	3	-0.137293	-0.149051
109410	1	40	0	5	0	2	3	1	2	0.0234205	-0.00717615
109412	1	40	1	16	2	1	2	1	1	0.0247252	-0.00741402
109413	1	18	1	6	0	1	2	1	3	0.0222975	-0.00637845
109414	1	45	0	80	19	1	2	1	1	0.0240399	-0.00602958
109415	1	38	0	2	0	1	2	1	2	0.0239327	-0.00805745
109416	1	75	1	7.5	1	1	2	1	3	0.0226622	-0.00345061
109417	1	51	1	40	4	1	3	1	3	-0.0286083	0.0249289
109418	1	24	1	25	0	1	1	1	1	-0.0215595	0.0273377
109420	1	23	1	11	0	1	1	1	1	0.0228841	-0.00539467
109421	1	22	0	5	0	1	1	1	3	0.023415	-0.00753874
109422	1	73	0	8	1	2	3	1	2	0.0241496	-0.00804474
109423	1	18	1	7	1	2	3	1	2	0.0244062	-0.00792896
109424	1	25	1	40	4	1	2	1	2	0.0213392	-0.00956983
109425	1	30	1	7.5	0	1	1	1	1	0.0256203	-0.00714843
109426	1	41	1	8	0	2	2	1	1	0.024752	-0.00709361
109427	1	22	1	9	0	2	3	1	3	0.0252994	-0.00747977
109428	1	37	0	2	2	1	3	1	1	-0.0052476	-0.00932454
109429	1	50	1	12	1	1	3	1	3	0.0230055	-0.00802978
109430	1	29	0	12.5	0	0	1	1	2	0.0238746	-0.00479791
109431	1	36	0	3	1	1	2	1	1	0.0219902	-0.00749851
109432	1	24	1	25.5	0	0	1	1	2	0.0139649	-0.0153741
109433	1	41	1	9.5	1	2	5	1	2	0.0243778	-0.00585897
109434	1	24	0	45	8	2	3	1	3	0.0245098	-0.0063442
109435	1	24	1	66.5	19	1	4	1	3	0.00287326	0.010186
109436	1	47	1	34	2	1	3	1	2	0.0249723	-0.00674744
109437	1	49	1	35	8	1	3	1	3	0.0246493	-0.00864744
109438	1	18	0	3.6	1	3	4	1	2	0.0245594	-0.00826291
109439	1	34	1	1	2	1	2	1	2	0.0219497	-0.00809349
109440	1	18	1	34.8	15	2	4	1	3	-0.111744	-0.126055
109441	1	45	1	18.4	1	1	3	1	3	0.0107949	0.00789361
109442	1	25	1	1	2	1	2	1	2	0.0245952	-0.00583615
109443	1	34	1	3	5	2	3	1	3	0.0225966	-0.00849941
109444	1	51	0	10.5	0	2	3	1	3	-0.0584944	-0.0741339
109445	1	26	1	41	6	1	4	1	3	0.0223653	-0.0051894
109446	1	38	0	3.9	0	1	2	1	3	-0.088855	0.0840996
109447	1	22	1	19.3	1	1	2	1	2	0.0237853	-0.0056163
109448	1	68	1	5	1	1	3	1	1	0.0246567	-0.0059058
109449	1	69	1	2	1	2	3	1	2	0.0219679	-0.00756589
109450	1	27	1	12.1	1	1	3	0	2	0.024994	-0.00694829
109451	1	42	1	7	1	1	2	1	3	0.0226782	-0.00813075
109452	1	48	0	3	1	1	2	1	2	0.0226871	-0.00802336
109453	1	58	1	6	2	1	2	1	1	0.0252431	-0.00856218
109454	1	91	0	6	0	2	3	1	2	0.0233797	-0.00768924
109455	1	35	1	24	0	0	1	1	2	0.0232449	-0.0063847
109456	1	53	1	1	1	1	3	1	2	0.0153597	-0.0132519
109457	1	32	0	7.5	2	3	3	1	3	0.0252879	-0.00683082
109458	1	46	1	3.6	0	1	3	1	2	0.0244965	-0.00684469
109459	1	50	1	6.5	1	2	3	1	3	-0.142088	-0.15318
109461	1	19	0	1.7	0	1	3	1	2	-0.123197	-0.136105
109462	1	34	1	6.5	2	2	3	1	2	0.0243365	-0.00739781
109463	1	23	0	64	9	1	3	1	3	0.0251046	-0.00621523
109464	1	22	0	1	0	1	3	1	3	0.0253656	-0.00769513
109465	1	32	1	4	0	0	2	1	2	-0.034564	0.0366264
109466	1	62	1	2.8	1	2	3	1	2	0.0239238	-0.00933682
109467	1	58	0	6	2	1	3	1	1	0.0243629	-0.00646231
109468	1	55	1	5	1	2	3	1	3	0.0227813	-0.00475753
109469	1	74	1	32	6	1	2	1	2	0.0240928	-0.00896324
109470	1	26	1	3	0	1	2	1	3	-0.0516117	0.00538639
109471	1	54	0	5.6	1	1	3	1	3	0.0236585	-0.00686318
109472	1	48	1	23.2	3	2	3	1	2	-0.0267283	0.033825
109473	1	22	0	60	8	1	2	1	1	0.0251213	-0.00837073
109474	1	53	0	25	6	1	2	1	2	0.0249	-0.00592709
109475	1	23	1	1	1	2	3	1	1	0.0197202	-0.0101829
109476	1	28	1	41.4	2	3	3	1	2	0.0262217	-0.00850765
109477	1	20	1	36	4	3	3	1	3	-0.0209363	0.0293116
109478	1	67	0	1.8	1	1	1	1	2	-0.03561	0.0360358
109479	1	32	1	9	0	3	4	1	1	-0.0144383	0.023357
109480	1	24	1	4	0	0	1	1	1	0.0226591	-0.00754978
109481	1	28	0	2	0	0	2	1	3	-0.0497841	0.0725062
109482	1	48	0	1	1	1	1	0	1	0.0239328	-0.00546413
109483	1	37	1	8	2	3	5	1	2	-0.0688809	0.098603
109484	1	21	1	1	0	0	1	1	1	0.0241728	-0.00757072
109485	1	26	0	10.6	0	0	1	1	1	-0.0945058	-0.0858256
109486	1	20	1	1.4	0	1	4	1	2	0.0256547	-0.00633998
109487	1	67	0	3	0	1	2	1	1	0.0251666	-0.00607897
109488	1	23	1	3.5	0	0	2	1	3	0.0258211	-0.00588023
109489	1	56	1	30	2	1	2	1	2	0.0263955	-0.00883219
109490	1	20	0	1	0	0	2	1	2	-0.0163208	0.0246137
109491	1	32	1	60	8	2	3	1	2	0.0213716	-0.00683851
109492	1	45	1	2	0	1	1	1	3	-0.0258518	0.0308853
109493	1	70	1	45.7	8	2	3	1	2	0.0244194	-0.00866941
109494	1	55	1	6.8	1	2	3	1	2	0.0242104	-0.0064131
109495	1	25	0	1	0	0	1	1	1	0.0234361	-0.00528453
109496	1	39	1	20	3	2	4	1	2	0.0217267	-0.00734537
109497	1	78	1	10	1	1	3	1	3	0.0244567	-0.00690174
109498	1	39	1	10.7	0	1	2	1	2	0.0245503	-0.00621546
109499	1	64	0	10	0	0	3	1	3	-0.0878887	0.0797067
109500	1	79	0	19.5	3	1	4	1	2	0.0253243	-0.00818398
109501	1	20	0	9	2	1	2	1	1	0.0235263	-0.00521227
109502	1	58	1	22	1	1	2	1	3	0.0231668	-0.00729709
109503	1	19	1	1	1	1	2	1	2	0.0235122	-0.00677671
109505	1	63	1	11	1	1	3	1	2	0.0248622	-0.00960187
109506	1	33	0	1.5	0	0	0	1	1	-0.107031	-0.112796
109507	1	52	1	28	8	1	3	1	3	0.0250412	-0.00586617
109508	1	65	1	21.3	2	2	3	1	3	0.022859	-0.00800453
109509	1	47	1	18.2	1	0	2	1	2	0.0245353	-0.0064346
109510	1	53	0	2	1	1	2	1	2	-0.0837027	0.0777484
109511	1	24	1	13	0	0	1	0	1	0.023057	-0.00637333
109512	1	34	1	20	1	2	4	1	3	-0.0400545	0.0232218
109513	1	28	1	7	0	0	1	1	3	0.0240164	-0.00665815
109514	1	47	0	7.5	0	0	2	1	2	0.0223131	-0.006638
109515	1	31	1	28	6	1	2	1	1	0.0236298	-0.00697614
109516	1	59	1	8.5	1	1	2	1	3	-0.049064	0.0744103
109517	1	55	0	1	0	0	1	1	3	0.0221317	-0.00775125
109518	1	53	0	9.1	1	1	3	1	1	0.0217308	-0.00982856
109519	1	19	0	11.7	1	2	3	1	2	0.0237496	-0.00455839
109520	1	56	1	2	0	1	1	1	1	0.0213597	-0.00600559
109521	1	26	1	20.8	0	0	2	1	3	0.0238694	-0.00572868
109522	1	45	1	3.5	1	0	1	1	1	0.0244245	-0.00665201
109523	1	72	1	3	1	1	2	1	2	0.0241568	-0.00793045
109524	1	48	0	1	0	0	2	1	2	-0.00810478	0.0207193
109525	1	82	1	1.5	0	1	3	1	2	0.0243254	-0.00830578
109526	1	27	1	1	0	1	2	1	2	-0.0689365	0.0864357
109527	1	22	1	20	0	2	1	1	1	0.0244297	-0.00849034
109528	1	30	1	22.5	0	0	1	1	1	0.0255917	-0.00492583
109529	1	20	0	26	7	2	4	1	2	0.0245099	-0.00737978
109530	1	35	1	2	1	2	3	1	3	-0.0630146	0.0847199
109531	1	32	0	1	0	0	1	0	2	0.0252855	-0.00643352
109532	1	22	0	6.1	0	2	3	1	3	0.0266214	-0.00859922
109533	1	51	1	4.1	1	0	1	1	1	0.0239055	-0.00697342
109534	1	19	1	9	1	1	3	1	2	0.0227536	-0.00439775
109535	1	22	0	5.6	0	2	2	1	3	-0.00461611	0.0179094
109536	1	58	1	26.7	1	1	3	1	3	-0.054131	0.0626984
109537	1	39	1	13.6	4	1	3	1	3	-0.0840871	0.11538
109538	1	51	1	13.7	2	2	4	1	2	0.0242854	-0.00978355
109540	1	31	1	12	1	0	2	1	2	0.0236406	-0.00794936
109541	1	45	0	2.4	0	2	4	1	2	0.022523	-0.00608678
109542	1	26	0	6	0	1	2	1	1	0.0261542	-0.00528104
109543	1	30	0	5.7	1	0	2	1	3	0.0242196	-0.00924151
109544	1	44	1	7	3	0	0	1	3	0.0250696	-0.00645551
109545	1	24	1	1	1	1	2	1	1	0.0236347	-0.00779107
109546	1	68	1	3	0	2	2	1	1	-0.123023	-0.13264
109547	1	39	0	27.5	11	2	4	1	2	0.0222805	-0.00706694
109548	1	22	1	14	0	2	2	1	2	0.0214101	-0.00619759
109549	1	50	0	12	2	1	3	1	2	0.0241971	-0.00747008
109550	1	19	0	16	2	2	4	1	2	-0.00723725	0.0221974
109551	1	75	0	6	0	1	2	1	1	-0.0411491	0.0530573
109552	1	64	0	8	0	1	2	1	2	0.023458	-0.00685396
109554	1	42	1	42.2	1	1	3	1	2	0.0246327	-0.00760815
109555	1	45	1	49.4	8	2	3	1	3	0.0252884	-0.00660675
109556	1	72	1	18.6	1	1	2	1	1	0.0247517	-0.0055727
109557	1	18	1	2	1	1	1	1	3	-0.144119	-0.156979
109558	1	24	1	10	1	1	1	1	3	-0.0810168	0.116097
109559	1	24	1	25	0	1	2	1	2	0.0248482	-0.00765298
109560	1	20	0	48	2	2	3	1	2	0.00589492	-0.0201174
109561	1	27	1	2	0	0	0	1	0	-0.0519421	-0.0765226
109562	1	24	1	11.4	0	0	0	0	1	0.0256338	-0.00522082
109563	1	57	1	9.3	0	1	2	1	2	0.0238991	-0.00508691
109564	1	58	1	3	1	1	3	1	3	0.016923	-0.00807092
109565	1	19	1	15	0	1	1	1	2	0.0233154	-0.00756272
109566	1	30	0	1	1	1	1	1	3	0.0236443	-0.00863161
109567	1	25	1	4	0	1	2	1	2	0.0180081	-0.00116818
109569	1	20	1	1	1	0	1	1	1	0.0245063	-0.00670206
109570	1	23	0	2.2	1	2	3	1	1	-0.0915096	0.0885851
109571	1	66	1	4.3	0	1	2	1	2	0.0235714	-0.00453034
109572	1	27	0	7.1	0	0	1	1	1	-0.0829684	0.115809
109573	1	70	1	5.4	1	1	1	1	1	0.0251054	-0.00699581
109574	1	33	1	1	0	0	1	1	1	0.0247517	-0.00776737
109575	1	35	1	5	4	1	3	1	3	0.0238811	-0.00579149
109576	1	21	0	1	0	1	1	1	2	0.0230653	-0.00446164
109578	1	55	1	1	0	1	2	1	1	-0.0899787	0.0844036
109579	1	31	1	10	1	2	3	1	3	-0.0842043	0.119418
109580	1	53	1	3	1	1	3	0	1	0.0247706	-0.00769169
109581	1	47	1	10	1	2	4	1	3	0.0218392	-0.00668486
109582	1	25	1	25	0	1	1	1	1	0.0242915	-0.00447461
109583	1	31	0	1	1	1	2	1	1	-0.0421076	0.0388255
109584	1	19	0	8	0	3	4	1	2	0.0249211	-0.0063687
109585	1	18	0	3	0	1	2	1	2	0.0257101	-0.00912531
109586	1	40	1	5	0	1	1	1	2	0.0252963	-0.00649053
109587	1	44	1	20.6	0	1	3	1	2	0.0241761	-0.00741085
109589	1	50	0	17	0	0	1	1	3	0.0243988	-0.00538445
109591	1	28	1	29	4	2	3	1	3	-0.083142	0.109931
109593	1	61	1	5	2	1	2	1	2	0.0234879	-0.00681765
109594	1	36	1	6	0	0	1	1	1	-0.0611341	0.078775
109595	1	49	0	1	1	1	3	1	2	0.024487	-0.00762998
109596	1	29	1	7.8	2	2	3	1	1	0.0209626	-0.00432257
109597	1	63	1	39	4	2	4	1	2	0.0223055	-0.0076574
109598	1	65	1	3	0	1	2	1	1	0.0209093	-0.009285
109599	1	46	0	1.4	1	1	2	1	2	0.0211281	-0.0091635
109600	1	47	1	3.75	0	1	2	1	2	-0.013193	0.00889086
109601	1	22	1	28.8	0	1	1	1	1	0.0240598	-0.00752074
109602	1	18	1	5.9	0	1	1	1	3	0.0123143	0.00364211
109603	1	42	1	18	2	1	3	1	1	0.0152668	-0.0115324
109604	1	66	1	27	3	2	2	1	1	0.0248608	-0.00706301
109605	1	25	1	4	1	1	4	1	3	0.0226599	-0.0072174
109606	1	31	1	1	2	1	3	1	3	0.0232891	-0.00918187
109607	1	59	1	6	0	0	0	1	1	-0.0910147	0.0865737
109608	1	48	1	5	1	0	0	1	2	0.0211365	-0.00705941
109610	1	72	1	2	1	1	1	1	1	0.0243811	-0.00708805
109611	1	40	1	13.7	0	2	4	1	3	0.0268781	-0.00712724
109612	1	45	1	1	0	2	4	0	1	0.0227566	-0.00678279
109613	1	57	1	2	1	1	2	1	2	0.0238317	-0.00587679
109614	1	46	1	7	0	0	0	1	1	-0.0674728	0.0943271
109615	1	52	0	6.6	1	2	2	1	2	0.0191177	-0.00951674
109617	1	32	1	19.5	1	2	3	1	3	-0.0147771	0.0100588
109618	1	35	1	1.5	1	1	2	1	1	-0.0406107	0.048898
109619	1	31	0	9.1	1	2	3	1	3	0.025162	-0.00556505
109620	1	34	1	9.2	1	3	4	1	1	-0.065005	0.0343585
109621	1	22	1	15	8	3	5	1	2	0.0211195	-0.00183991
109622	1	24	0	2	1	0	1	1	3	0.0240275	-0.00817941
109623	1	35	1	7.5	1	1	1	1	1	-0.00601819	0.0225834
109625	1	25	1	12	0	1	2	1	2	0.0215399	-0.00473934
109626	1	31	1	5.6	3	1	2	1	2	0.0215533	-0.00473184
109627	1	50	1	8.6	1	1	3	1	3	-0.084146	0.0765749
109628	1	34	1	1	0	1	1	1	1	-0.0296815	0.0158277
109629	1	56	0	3	1	1	4	1	3	0.0218777	-0.0103484
109630	1	34	0	2.5	1	1	2	1	3	-0.041398	0.0467919
109632	1	23	1	4	1	1	4	1	3	0.021886	-0.00681234
109633	1	21	1	1	0	0	1	1	1	-0.00256572	0.0138818
109634	1	48	1	1	2	1	3	0	1	0.0103022	-0.00397924
109635	1	43	0	2.3	1	1	2	1	1	-0.145518	-0.155095
109636	1	33	0	20	2	2	4	1	2	-0.0039494	0.0144841
109637	1	48	0	17.5	1	2	4	1	1	0.0254949	-0.00734663
109638	1	40	1	2	1	2	4	1	1	0.0245477	-0.00691046
109639	1	44	0	4	0	1	2	1	2	0.0231412	-0.00550246
109640	1	42	0	5	1	1	1	0	1	0.0241988	-0.00645344
109641	1	57	1	7.5	0	0	1	1	3	-0.130413	-0.143383
109642	1	23	1	20.3	3	3	3	1	2	0.023784	-0.00694869
109644	1	27	1	7	0	0	1	1	2	0.022171	-0.00736035
109645	1	78	0	8	1	1	3	1	3	0.0219178	-0.00878076
109646	1	31	1	5	1	2	3	1	3	-0.122645	-0.13298
109647	1	66	1	18	3	1	2	1	0	0.0238086	-0.00675457
109648	1	35	1	60.1	11	3	4	1	2	0.0221612	-0.00854532
109649	1	43	0	5.7	1	2	4	1	2	0.0252107	-0.00712052
109650	1	21	0	1	0	1	1	1	3	-0.0868621	-0.104047
109651	1	51	1	7.5	1	1	4	1	2	0.0232262	-0.00468088
109652	1	36	1	35	8	1	3	1	3	-0.0770384	0.108109
109653	1	30	1	15.7	1	1	2	1	3	-0.00836144	-0.0353574
109654	1	55	1	15	6	2	3	1	1	0.024978	-0.00748118
109655	1	58	0	1.8	1	1	2	1	1	-0.141143	-0.152223
109656	1	23	0	1	0	1	2	1	3	0.0232288	-0.00754146
109657	1	52	1	1	1	2	1	1	2	-0.106164	-0.121595
109658	1	42	1	3	1	0	2	1	1	0.0244782	-0.00592627
109659	1	52	1	51.6	6	1	3	1	3	-0.0487905	0.0459896
109660	1	45	1	15	1	3	4	1	3	-0.0172636	0.027955
109661	1	47	1	4	1	1	2	1	1	0.0212536	-0.00612683
109662	1	50	1	11	1	1	2	1	1	0.0249096	-0.00806909
109663	1	51	1	1	0	1	4	1	1	-0.133429	-0.145855
109664	1	31	1	1	1	0	1	1	3	-0.00184888	0.0145009
109665	1	59	0	23.8	3	3	4	1	2	-0.0232372	0.0470113
109666	1	18	1	3	5	1	2	1	1	0.0244967	-0.00913804
109667	1	33	1	3	1	1	2	1	3	-0.136748	-0.150938
109668	1	21	0	1	0	1	2	1	1	-0.0913515	0.0856114
109669	1	23	1	3	1	0	2	1	3	0.0236275	-0.00657519
109670	1	26	1	1	1	1	2	1	1	0.0245365	-0.00707804
109671	1	39	1	1	0	0	1	1	2	0.0239968	-0.0076519
109672	1	24	1	3	0	0	1	1	3	0.022025	-0.00702621
109673	1	65	1	5.5	1	1	4	0	1	0.0255758	-0.00890548
109674	1	41	1	3	1	2	2	1	2	0.0249975	-0.00859637
109675	1	27	1	8	0	0	1	1	3	0.024412	-0.00558396
109678	1	34	0	38.38	10	1	3	1	3	-0.0796836	0.0999983
109679	1	57	1	6	2	1	3	1	3	0.0259307	-0.00677606
109680	1	36	0	40	6	1	3	1	1	0.0242745	-0.00755322
109681	1	27	1	1.8	0	0	2	1	1	0.0257735	-0.0071675
109683	1	65	1	8	1	1	4	1	2	0.0243968	-0.00670055
109684	1	48	1	15	0	2	4	1	3	0.024171	-0.00568626
109685	1	73	1	11	1	2	4	1	1	0.0184791	-0.00764034
109687	1	66	1	7.5	0	2	3	1	1	0.0239742	-0.00580554
109688	1	56	1	10	3	1	1	1	1	0.0248636	-0.0032477
109689	1	24	1	10	0	0	1	1	3	0.0235088	-0.00673725
109690	1	53	1	2	2	2	4	0	1	0.0235548	-0.00740084
109691	1	59	1	1	0	1	3	0	0	0.0249455	-0.0073479
109692	1	32	0	1	0	1	2	1	3	-0.0391822	0.0352542
109693	1	50	1	4	1	2	2	1	3	-0.0866895	0.125566
109694	1	38	1	1	0	2	3	1	2	0.0246021	-0.00618963
109695	1	64	1	6	0	1	1	1	2	0.0245582	-0.00954889
109697	1	19	1	12	0	1	1	1	1	-0.00126987	0.0231965
109698	1	60	1	9.1	1	1	2	1	3	-0.0270235	0.0318068
109699	1	32	0	2	1	1	1	1	1	0.0208487	-0.00629382
109700	1	53	1	28	8	2	5	1	3	-0.00203618	0.0234865
109701	1	59	1	30.9	4	2	4	1	3	-0.0901128	0.0847092
109702	1	21	1	1	1	1	1	1	1	0.0241447	-0.00519829
109703	1	78	1	8	2	2	3	1	2	0.0244897	-0.00691713
109704	1	48	1	30	5	1	2	1	1	0.0221164	-0.00300628
109705	1	34	1	25	3	2	3	1	2	0.0238208	-0.00707174
109706	1	53	1	2.5	0	0	0	1	1	0.0236929	-0.00700037
109707	1	33	0	1	1	0	2	1	3	0.0226342	-0.00493322
109708	1	43	0	52.5	8	1	2	1	2	0.0230961	-0.00598762
109709	1	52	1	1	0	2	4	1	3	-0.0269757	0.0306672
109710	1	47	1	1	0	1	3	1	3	0.023038	-0.00467954
109711	1	48	1	5	1	1	2	1	3	0.0250134	-0.00821005
109712	1	18	0	1	0	2	5	1	3	0.0236203	-0.00458352
109713	1	41	1	2	3	1	2	1	2	0.0237283	-0.00532563
109714	1	33	1	4	1	1	1	1	1	0.0216514	-0.00115655
109715	1	24	1	2.5	0	0	0	1	1	0.025312	-0.00750117
109716	1	37	1	1.5	1	3	5	1	3	-0.130547	-0.140009
109717	1	57	1	6	1	2	4	1	3	0.0234009	-0.00704174
109718	1	36	1	1	0	1	2	1	2	-0.0433591	0.0581638
109719	1	23	1	28.1	6	1	3	1	2	0.0209153	-0.0105964
109720	1	58	0	1	0	1	3	1	2	0.0207219	-0.00897145
109721	1	45	0	41.5	5	2	2	1	2	0.0243227	-0.0053891
109722	1	53	0	9	1	1	3	1	3	0.0219344	-0.00787792
109723	1	41	1	18.3	0	0	0	1	1	0.0231635	-0.00823066
109724	1	42	1	1.5	1	2	3	1	3	-0.137484	-0.149135
109725	1	33	1	5	0	0	1	1	2	-0.0262833	0.0344506
109726	1	26	1	20	1	3	4	1	2	0.0220585	-0.0094288
109727	1	35	1	15	1	2	2	1	2	0.0225803	-0.00385367
109728	1	37	1	1	1	1	1	0	1	-0.0328407	0.0379651
109729	1	25	1	7	0	0	0	0	1	0.0251471	-0.00760518
109740	1	49	1	1	0	1	1	1	1	-0.104425	-0.117217
109741	1	61	0	10	0	1	3	1	2	0.0235126	-0.00652145
109742	1	47	1	4	0	2	3	1	2	-0.0449802	0.0470332
109743	1	45	0	8	1	2	4	1	2	0.022988	-0.00557613
109744	1	32	1	1	0	0	1	1	1	0.0215662	-0.00224421
109745	1	32	1	1	0	1	2	1	1	-0.136701	-0.147791
109746	1	46	1	1	0	2	4	1	3	-0.061781	0.077134
109747	1	32	1	8.5	1	2	3	1	3	-0.0392253	0.0446475
109748	1	26	1	3	1	1	2	1	2	0.0184959	0.000112182
109749	1	22	1	6.6	0	1	1	1	1	0.0242293	-0.00790218
109750	1	36	0	5	1	1	4	1	2	-0.078743	0.109414
109751	1	26	0	5	0	0	2	1	1	0.0083588	-0.0164266
109752	1	52	0	2	0	1	1	1	3	0.0233775	-0.00577251
109753	1	25	1	4	0	2	4	1	3	-0.0199095	0.0279493
109754	1	37	1	6	0	0	1	1	2	-0.0598053	-0.0810768
109755	1	24	0	27.9	3	3	5	1	3	0.0245548	-0.00671768
109757	1	22	0	3	0	1	1	1	2	-0.0144441	0.0324692
109758	1	36	1	35	0	2	2	1	3	0.0245304	-0.00718443
109759	1	38	1	12	1	3	4	1	3	-0.0905194	0.0869112
109760	1	51	1	5	0	0	1	1	3	0.0234799	-0.00695617
109761	1	40	0	2	1	1	2	1	1	0.0243552	-0.00530203
109762	1	58	0	1	0	1	4	1	1	0.0239973	-0.00690761
109764	1	57	1	8.6	0	3	5	1	2	-0.032958	0.041977
109765	1	58	1	10	1	3	4	1	1	0.0158245	0.00213388
109767	1	27	1	10.6	0	1	1	1	1	0.0236016	-0.00752323
109769	1	29	0	1	0	0	1	0	0	0.0236803	-0.00777605
109771	1	29	1	3	0	0	0	1	1	0.0250111	-0.00541415
109772	1	23	1	7.8	0	2	3	1	2	0.0217677	-0.00890501
109773	1	43	1	1.5	0	2	3	1	2	-0.0905033	0.0876811
109774	1	44	0	10	1	2	4	1	3	-0.129381	-0.14081
109775	1	64	1	6.8	0	1	3	1	3	-0.137323	-0.141635
109776	1	67	0	1	0	1	2	1	0	0.0247799	-0.00538675
109777	1	53	0	7.3	3	2	4	1	1	0.0189029	-0.00571197
109778	1	48	1	4.5	1	2	3	1	1	0.02297	-0.0068846
109779	1	50	1	2.5	1	2	4	1	2	0.0235807	-0.00425472
109780	1	25	1	12	0	0	1	0	1	0.0246999	-0.00689159
109781	1	81	1	10	1	2	5	0	1	-0.0459027	0.0585744
109782	1	25	1	2	1	2	4	1	3	0.0246574	-0.00828105
109783	1	29	1	1	2	1	2	1	2	0.0243974	-0.00696486
109784	1	49	1	5.1	2	2	3	1	3	-0.0280175	0.0251901
109785	1	27	1	4.5	1	1	3	1	1	0.0237572	-0.00637986
109786	1	33	1	2	1	1	5	1	2	0.021713	-0.00733653
109787	1	54	0	6	1	1	4	1	1	-0.0120384	0.034918
109788	1	58	0	1	0	0	0	0	2	0.0231178	-0.0039858
109790	1	50	0	1	0	1	1	1	2	0.0231067	-0.00451282
109791	1	36	0	47	8	3	5	1	3	-0.0488868	0.0662001
109792	1	52	1	3	1	2	3	1	1	0.0243948	-0.00600057
109793	1	51	1	5.6	1	2	4	1	3	0.0241191	-0.00517379
109794	1	36	0	7	0	2	4	1	1	-0.0580567	0.0407462
109795	1	65	1	8	1	1	1	1	3	0.0239616	-0.00430378
109797	1	49	0	14.5	0	0	1	1	2	-0.032777	0.0386328
109798	1	22	1	3	0	2	3	1	3	0.0221512	-0.00457589
109799	1	18	1	59	6	3	5	1	2	0.024559	-0.00512898
109800	1	49	1	2	2	1	2	1	3	-0.0330599	0.0398651
109801	1	33	1	4	0	1	2	1	3	-0.00706319	0.0163881
109802	1	31	1	3.8	0	2	3	1	3	-0.0499283	0.0547759
109803	1	50	1	1	1	1	1	1	3	-0.0267644	0.0313182
109804	1	38	1	28.9	5	2	5	1	2	-0.0119132	0.00971824
109805	1	55	0	3	1	1	2	1	2	0.0246519	-0.00842773
109807	1	43	1	2	1	1	3	1	2	-0.0540928	0.0531864
109808	1	58	1	13	1	1	2	1	1	0.0252794	-0.00487805
109809	1	50	1	20.3	0	2	5	1	2	0.0237166	-0.00526644
109810	1	37	1	17	0	2	4	1	2	0.0187547	-0.0101956
109812	1	38	1	5	1	1	2	1	1	0.0241284	-0.00603899
109813	1	23	0	2.5	1	2	3	1	3	-0.00348268	0.0196059
109815	1	56	1	37.2	2	2	4	1	1	0.0255204	-0.0086771
109816	1	34	0	1.5	0	2	3	1	2	-0.0216299	0.0158763
109817	1	22	1	2	0	1	3	1	3	0.0246424	-0.00835335
109819	1	34	1	12	1	1	2	1	3	0.0256882	-0.00518089
109820	1	51	1	5	3	2	5	0	2	0.0181079	-0.00337851
109821	1	31	0	3	1	1	2	1	1	0.0224771	-0.00406304
109822	1	46	1	22	0	2	3	1	3	0.0238115	-0.00772606
109823	1	22	0	5	0	2	4	1	3	-0.0570626	0.0645151
109824	1	43	1	8	1	1	2	1	2	0.025642	-0.00650033
109826	1	43	1	2	2	1	3	1	3	-0.0783201	0.0762059
109827	1	26	1	1	1	1	1	1	2	0.0114693	0.00223185
109828	1	47	0	3	1	2	3	1	3	-0.0380602	0.0427557
109829	1	54	1	1	1	1	2	1	3	0.0243663	-0.00707183
109831	1	55	1	36.5	2	2	3	1	3	0.0236675	-0.00884567
109832	1	21	1	10	0	2	3	1	2	0.0242637	-0.00773779
109834	1	32	1	8	3	2	3	1	3	-0.0464396	0.0437883
109835	1	62	0	6	1	1	3	1	2	0.0245376	-0.00491435
109837	1	62	1	1	0	1	3	1	2	0.0229855	-0.00701004
109839	1	38	1	25	1	1	2	1	3	-0.0111717	-0.0359481
109840	1	66	1	16.8	2	2	5	1	1	0.0239848	-0.00730713
109841	1	52	1	20.8	1	2	4	1	2	0.0218262	-0.00306335
109842	1	27	1	1	1	1	1	1	0	-0.0580558	0.0899844
109843	1	39	0	2.1	1	1	3	1	3	-0.130184	-0.14541
109844	1	23	1	6	5	2	3	1	3	-0.0630611	0.0825144
109845	1	19	1	31.1	4	2	3	1	2	0.0239574	-0.00631441
109846	1	22	0	2	0	0	0	1	1	0.0243715	-0.00533308
109848	1	53	1	17.9	1	2	3	1	2	-0.0222369	0.0476748
109849	1	30	1	5	0	1	2	1	2	0.0244882	-0.00590493
109850	1	38	1	2	0	1	2	1	1	-0.0855755	0.12377
109851	1	34	1	8	0	1	1	1	1	0.0251931	-0.00526065
109852	1	35	1	2	2	1	2	1	1	0.0253181	-0.00654107
109853	1	66	1	8	1	1	3	1	3	0.0242782	-0.00670259
109854	1	55	0	5	1	1	2	1	3	-0.00889638	0.0209023
109855	1	32	0	2	0	1	2	1	2	0.0216594	-0.0102189
109857	1	29	1	1.5	0	1	3	1	2	0.0244194	-0.00640804
109858	1	57	1	1	1	2	2	1	1	-0.0741406	0.0693465
109859	1	63	0	5	1	1	2	1	3	-0.120536	-0.135707
109860	1	22	1	1	0	1	1	1	1	-0.0456719	0.0484176
109861	1	52	1	1	0	1	1	1	2	0.024717	-0.00752893
109862	1	60	1	1.5	1	1	4	1	3	0.0250886	-0.00548326
109863	1	55	0	1	1	1	1	1	2	0.023766	-0.00634364
109864	1	40	0	9	1	1	3	1	2	0.0250025	-0.00803773
109866	1	35	1	2	0	2	3	1	1	0.0246167	-0.00660567
109867	1	62	1	8	1	1	2	1	1	-0.00109275	0.0118142
109869	1	50	1	35	4	1	2	1	3	-0.109383	-0.125229
109870	1	43	1	30	4	1	2	1	2	0.02606	-0.00692855
112600	1	21	1	1	0	1	3	1	2	0.0241497	-0.00729198
112601	1	20	1	8.4	0	0	0	1	3	-0.000588269	0.000706116
