# Supplementary material for: Missense Variant in MAPK Inactivator PTPN5 Is Associated with Decreased Severity of Post-Burn Hypertrophic Scarring
Source: PLoS One. 2016 Feb 12;11(2):e0149206. doi: 10.1371/journal.pone.0149206 (PMC4752497; doi:10.1371/journal.pone.0149206)
Supplement: S1 File — Genotype data are supplied in PLINK [30] binary format, and phenotype- and covariate data are provided as a tab-delimited text file. (ZIP) [file pone.0149206.s001.zip › MAPK_SNPs_HTS.bim]

1	exm26541	38.4383	20246876	A	G
1	rs1108974	38.4425	20248709	G	A
1	rs11677	38.5648	20301964	A	G
1	rs656110	38.7836	20397240	G	A
1	rs11573219	38.7963	20402767	G	A
1	rs11573238	38.8051	20406586	A	G
1	rs660414	38.8147	20410795	G	A
1	exm26662	38.8865	20442054	A	G
1	exm26723	38.9978	20490518	A	G
1	rs7515752	39.0008	20491842	G	A
1	rs2301475	39.0177	20499168	G	A
1	exm26737	39.0232	20501582	A	G
1	rs12139100	39.0232	20501582	A	G
1	rs11800014	40.9782	22414070	A	G
1	rs159530	45.0797	26210791	A	G
1	rs159528	45.0806	26211773	G	A
1	exm33531	45.0811	26212261	A	G
1	rs10493038	45.7172	26865688	A	G
1	rs17162190	45.7314	26872832	A	G
1	rs2278978	45.7322	26873245	A	G
1	exm35062	45.7527	26883511	C	A
1	rs1064196	45.7608	26887592	G	A
1	rs2229714	45.7869	26900708	A	G
1	exm36225	46.5364	27682530	C	G
1	exm36344	46.5384	27687466	A	C
1	exm36378	46.5389	27688633	A	G
1	rs4525067	46.5394	27689763	A	G
1	exm2265005	69.3841	47031340	G	A
1	rs7543083	69.3841	47031340	G	A
1	rs3766231	69.4213	47056347	A	G
1	rs12022855	69.4395	47068584	G	A
1	rs7419	95.2553	68167491	G	A
1	rs557986	95.3325	68208946	A	G
1	rs577305	95.3882	68238855	G	A
1	rs2802462	95.4045	68247614	G	A
1	rs1276303	95.429	68260778	G	A
1	rs17130309	95.4621	68278542	G	A
1	rs2246675	95.4852	68290946	G	A
1	rs6701486	108.332	84550849	A	G
1	rs7546625	108.333	84552606	A	G
1	exm2253446	108.334	84555908	A	G
1	rs2812452	108.34	84576203	A	G
1	rs12057561	108.343	84584894	G	A
1	rs12723299	108.344	84590315	G	A
1	rs903263	108.371	84622513	C	A
1	rs7547892	108.423	84658591	A	G
1	rs970318	108.457	84682179	A	G
1	rs11163923	108.484	84700766	A	G
1	rs508594	133.373	112165171	A	C
1	rs2477429	133.415	112206429	G	A
1	rs558989	133.451	112241795	G	A
1	rs7526355	133.452	112241952	A	C
1	rs12751967	133.454	112243947	G	A
1	rs7536042	133.455	112245587	G	A
1	rs480578	133.462	112252461	A	G
1	rs506991	133.463	112253212	A	G
1	exm86697	137.228	115829313	A	G
1	rs6330	137.228	115829313	A	G
1	rs910330	137.233	115835500	A	C
1	rs2239622	137.234	115837709	A	G
1	rs12058927	137.242	115846221	A	G
1	rs10776797	137.242	115847295	A	C
1	rs10858072	137.242	115847392	A	G
1	rs6537860	137.25	115856344	A	G
1	rs12145726	137.25	115857251	G	A
1	rs10776798	137.255	115862254	A	C
1	rs7530686	137.256	115863900	A	G
1	rs17033692	137.261	115869850	G	A
1	rs1800601	152.802	156785617	G	A
1	rs7522395	152.823	156796697	A	G
1	rs4661061	152.834	156802657	A	G
1	rs7534418	152.84	156805803	A	G
1	exm110750	152.922	156848918	A	G
1	exm110751	152.922	156848946	A	C
1	rs553042	184.533	181456700	G	A
1	rs4652661	184.554	181476430	A	G
1	rs681271	184.561	181483786	G	A
1	rs683927	184.568	181489802	G	A
1	rs12402123	184.568	181490018	A	G
1	rs625226	184.579	181500324	G	A
1	rs6424814	184.585	181506017	G	A
1	rs10910955	184.599	181519521	A	G
1	rs2332429	184.606	181525755	G	A
1	rs1953690	184.615	181534435	A	G
1	rs10797730	184.622	181541159	A	G
1	rs7511748	184.626	181545037	C	A
1	rs12135959	184.626	181545124	G	A
1	rs199950	184.674	181590858	G	A
1	rs6691980	184.68	181596223	A	G
1	rs3845439	184.694	181609567	A	G
1	rs6675785	184.699	181614143	G	A
1	rs3820260	184.724	181638511	A	G
1	rs10910979	184.74	181653111	A	G
1	rs7513540	184.76	181672682	A	C
1	rs7418539	184.794	181704788	A	C
1	rs3767000	184.802	181712290	A	G
1	rs3767001	184.802	181712376	A	G
1	rs3767003	184.806	181716658	G	A
1	rs697259	184.827	181736189	G	A
1	rs199930	184.832	181741301	A	G
1	rs473200	184.847	181754803	A	G
1	exm128885	184.852	181759657	A	G
1	rs704326	184.852	181759657	A	G
1	rs3681	184.867	181773948	G	A
1	rs6685652	188.847	186831728	C	A
1	rs2223307	188.856	186844926	G	A
1	rs2049963	188.86	186851216	A	G
1	rs16826060	188.863	186855555	A	G
1	rs10911952	188.873	186868740	G	A
1	rs10798069	188.878	186875459	A	C
1	rs6686848	188.886	186887107	A	C
1	rs12726519	188.894	186898065	A	G
1	rs6697145	188.903	186910591	G	A
1	rs10489409	188.909	186920114	G	A
1	rs12353944	188.925	186941897	G	A
1	exm2259894	188.928	186946386	A	C
1	exm132622	188.928	186946912	G	A
1	exm136182	201.749	201009182	G	A
1	exm136201	201.757	201012484	A	G
1	exm136224	201.767	201016296	A	G
1	rs3767498	201.778	201020727	A	G
1	rs3767503	201.791	201025682	A	C
1	rs9427712	201.83	201041198	A	G
1	rs2296386	201.834	201042983	A	G
1	rs3767508	201.837	201044097	A	G
1	rs942705	201.852	201050046	G	A
1	rs3767511	201.858	201052199	G	A
1	exm136436	201.858	201052310	T	A
1	exm136477	201.874	201058513	A	G
1	rs6699862	201.899	201068298	A	G
1	rs1325311	201.926	201079088	A	G
1	exm136514	201.927	201079344	C	G
1	rs9077	204.377	202116238	A	G
1	rs10920337	204.378	202121643	A	G
1	exm138344	204.379	202128601	A	G
1	exm138358	204.379	202129895	A	G
1	rs3789461	209.749	205588637	A	G
1	rs4845130	211.276	206872487	G	A
1	rs12060808	211.286	206877337	A	G
1	exm2250511	211.29	206879122	C	A
1	rs4256810	211.313	206890449	G	A
1	rs1418555	225.604	218523650	A	G
1	rs1417488	225.604	218523730	A	G
1	rs17047707	225.607	218528087	A	G
1	rs6662137	225.619	218542059	C	A
1	rs2027566	225.632	218558327	C	A
1	rs1539399	225.638	218565324	A	G
1	rs2799083	225.652	218581617	G	A
1	rs2000220	225.657	218587636	G	A
1	rs6657275	225.664	218596461	G	A
1	rs1342586	225.665	218597859	A	G
1	rs12749729	228.116	221883496	A	G
1	rs982292	228.121	221891352	A	C
1	rs17010629	228.124	221895393	G	A
1	exm2260011	228.127	221898783	A	G
1	rs884328	269.419	243654278	G	A
1	rs1058304	269.439	243664857	A	G
1	rs12144559	269.549	243723214	C	A
1	rs10927040	269.565	243731693	G	A
1	rs10927046	269.697	243801190	G	A
1	rs4658588	269.782	243846271	A	G
1	rs6686591	269.796	243853830	G	A
1	rs9782883	269.869	243892532	G	A
1	rs10803155	269.873	243894782	A	G
1	rs12048930	269.959	243940076	A	G
1	exm-rs4132509	269.964	243943084	A	C
1	rs10733129	269.991	243957150	A	G
1	exm2268987	270.062	243995041	A	G
1	rs9428588	270.07	243998734	C	A
2	rs6543714	56.832	33682603	C	A
2	rs6728969	56.8339	33683727	G	A
2	rs11124317	56.8379	33686059	G	A
2	rs13398130	56.8433	33689158	A	G
2	rs2887087	56.8535	33695073	A	G
2	rs10185666	56.8562	33696602	G	A
2	exm-rs13385731	56.8653	33701890	G	A
2	rs10495791	56.9021	33723184	G	A
2	rs3845781	56.9327	33740855	A	G
2	rs4670648	56.9351	33742284	G	A
2	rs7597095	56.9398	33744958	G	A
2	rs2305571	56.9465	33748838	G	A
2	exm2265135	56.9619	33757785	G	A
2	rs11685205	56.9619	33757785	G	A
2	exm186031	56.973	33764176	G	A
2	rs2276590	56.9913	33774761	G	A
2	rs17597696	56.9928	33775665	C	A
2	rs4491711	56.9947	33776743	G	A
2	rs10182608	57.0007	33780231	A	G
2	rs13408768	57.0042	33782212	A	G
2	rs2278955	57.0075	33784161	A	G
2	rs1043793	64.1139	39209047	A	G
2	rs963731	64.1198	39216873	A	G
2	rs10184015	64.1395	39243129	A	G
2	rs13407659	64.1774	39293396	G	A
2	rs1377862	64.1778	39294016	G	A
2	rs297136	64.1865	39305489	C	A
2	rs297158	64.2039	39328640	A	G
2	rs6756183	64.3312	39497758	G	A
2	rs6725849	64.3332	39500377	G	A
2	rs12151392	64.3423	39512437	A	G
2	rs3770662	64.3658	39543666	G	A
2	rs6722096	64.378	39559844	G	A
2	rs6753448	64.3894	39574984	A	G
2	rs7422651	64.3957	39583446	A	G
2	rs12712640	64.4119	39604876	A	G
2	rs12712643	64.4281	39626388	A	G
2	rs6712399	64.4357	39636469	A	G
2	rs1558854	64.438	39639572	G	A
2	rs17032022	69.3088	44398026	G	A
2	rs13008237	69.3169	44404902	A	G
2	rs10495915	69.3234	44410540	C	A
2	rs6730278	69.3545	44437217	A	G
2	rs6736178	91.5052	68433831	G	A
2	rs2029091	91.5407	68477948	G	A
2	rs11674694	116.13	102325324	A	G
2	rs11894820	116.13	102342511	A	G
2	rs17810475	116.13	102367562	G	A
2	rs11123901	116.13	102374959	G	A
2	rs7559442	116.13	102378381	A	G
2	rs4851493	116.13	102399238	A	G
2	exm2269301	116.13	102412586	G	A
2	exm217206	116.13	102472459	G	A
2	rs1139583	116.13	102472459	G	A
2	rs13425874	116.13	102478352	G	A
2	rs6705975	116.131	102508146	G	A
2	rs4851522	116.294	102610828	A	G
2	rs1108338	116.299	102613581	C	A
2	rs7561460	116.304	102617204	G	A
2	rs4851527	116.312	102622376	A	G
2	rs3218911	116.33	102633347	G	A
2	rs2072474	116.339	102639209	G	A
2	rs3218977	116.342	102641201	G	A
2	rs3917243	116.555	102774988	A	G
2	exm217415	116.565	102781649	C	G
2	rs3917304	116.576	102788125	A	C
2	rs3771200	116.577	102788774	A	G
2	exm221862	125.4	113537223	A	C
2	rs2856837	125.4	113541925	A	G
2	rs1143633	125.4	113590467	A	G
2	rs13431911	140.571	128058627	A	G
2	rs10850	140.576	128063945	A	G
2	rs7419564	162.205	152720030	A	G
2	rs3768652	162.209	152725937	A	C
2	rs6742375	162.217	152736391	A	G
2	rs16830435	162.23	152755598	C	A
2	rs12471646	162.244	152775308	G	A
2	rs956745	162.244	152775388	A	G
2	rs11895837	162.253	152788303	A	G
2	rs1356732	162.258	152794904	A	G
2	rs12618445	162.267	152806958	G	A
2	rs6725537	162.281	152826896	A	G
2	rs6721518	162.283	152829657	A	G
2	rs4664517	162.297	152849322	A	C
2	rs7564177	162.297	152849625	A	C
2	rs1879138	162.301	152855708	A	G
2	rs1879140	162.302	152856062	G	A
2	exm2265219	162.304	152859992	G	A
2	rs12693200	162.304	152860003	G	A
2	rs6727569	162.314	152873157	A	G
2	rs4664073	162.318	152879315	A	G
2	rs7604835	162.32	152881908	A	G
2	rs9784082	162.327	152892240	G	A
2	rs12327907	162.346	152919055	G	A
2	rs4664076	162.348	152921491	A	G
2	rs6741737	162.352	152926830	A	G
2	rs10803934	162.355	152931410	A	G
2	rs13429172	162.367	152947703	C	A
2	rs12987496	180.325	173952189	C	A
2	rs17760899	180.396	174002629	G	A
2	rs10930577	180.403	174007883	G	A
2	rs746179	180.429	174026324	G	A
2	rs17761169	180.44	174034099	A	G
2	rs1816717	180.441	174035039	G	A
2	rs16861304	180.447	174039497	G	A
2	rs935007	180.45	174041358	C	A
2	rs1837470	180.46	174048371	A	G
2	rs2289396	180.496	174074407	A	G
2	rs11249	180.513	174086672	A	G
2	rs2028382	180.515	174087747	C	A
2	rs10497402	180.515	174088266	A	G
2	rs10182247	180.524	174094145	G	A
2	rs3769154	180.529	174098201	C	A
2	rs1583784	180.54	174105564	G	A
2	rs7591449	180.554	174116129	G	A
2	rs6731322	180.556	174117020	A	G
2	exm242641	180.572	174128513	A	G
2	rs3769148	180.572	174128513	A	G
2	exm242672	180.576	174131392	G	A
2	rs212347	182.315	175944768	G	A
2	rs13388308	182.398	176006027	A	G
2	rs10497434	182.411	176015840	G	A
2	rs606959	182.424	176025463	A	G
3	exm-rs3729931	30.92	12626516	A	G
3	exm-rs2290159	30.92	12628920	C	G
3	rs2290159	30.92	12628920	C	G
3	rs3773353	30.92	12654653	G	A
3	rs7643321	30.92	12663233	G	A
3	rs11128607	30.92	12673275	G	A
3	rs4684871	30.92	12697498	G	A
3	rs6550005	55.3861	30650064	A	G
3	rs9850060	55.4106	30663987	G	A
3	rs4522809	55.419	30668684	G	A
3	rs11924422	55.4349	30677484	C	A
3	rs13075948	55.4457	30683506	A	G
3	rs1155705	55.4509	30686414	G	A
3	rs2082224	55.4569	30689755	A	G
3	exm2255969	55.4581	30690424	G	A
3	rs1078985	55.459	30690911	G	A
3	rs12490466	55.4735	30698977	A	G
3	rs995435	55.477	30700922	A	G
3	rs749794	55.4905	30708432	G	A
3	exm-rs3773643	55.4938	30710243	G	A
3	rs11466511	55.4984	30712827	C	A
3	rs3773649	55.5041	30716602	A	G
3	rs2043136	55.5094	30720304	G	A
3	rs2372212	55.5106	30721201	A	G
3	rs1346907	55.5139	30723470	A	G
3	rs3773658	55.5153	30724436	G	A
3	rs2298955	70.89	50431194	G	A
3	rs2236969	70.89	50470047	A	G
3	rs762898	70.89	50480863	G	A
3	rs2236988	70.89	50504896	A	G
3	exm318332	70.89	50513613	A	G
3	rs1467914	70.89	50523668	G	A
3	rs6786523	70.89	50524221	A	G
3	rs2040397	70.89	50670078	A	G
3	rs2170840	70.89	50686517	C	A
3	rs6763768	72.227	53537879	G	A
3	rs3774425	72.2441	53558123	A	G
3	rs13078747	72.2571	53573517	G	A
3	rs3821846	72.2671	53585307	G	A
3	rs2359453	72.2735	53592864	G	A
3	rs3774458	72.2947	53617868	A	G
3	rs6445588	72.3055	53630679	A	G
3	rs936450	72.3087	53634426	G	A
3	rs7610071	72.3115	53637695	G	A
3	rs3774473	72.3124	53638851	A	G
3	rs9850569	72.3277	53656804	A	G
3	rs7630805	72.3327	53662752	G	A
3	rs12486415	72.3433	53675256	A	G
3	rs6803827	72.3442	53676333	G	A
3	rs1401492	72.3474	53680124	A	G
3	rs11712998	72.3549	53688958	G	A
3	rs1460118	72.3726	53709851	G	A
3	rs898411	72.3786	53716912	G	A
3	rs898422	72.3789	53717282	G	A
3	rs6445597	72.3935	53734531	A	G
3	rs3774531	72.3961	53737575	G	A
3	rs1020819	72.4173	53762713	C	A
3	exm2256097	72.4292	53776678	A	G
3	rs2612026	72.4294	53776995	A	G
3	rs3796347	72.4429	53792890	G	A
3	rs3774573	72.4489	53799960	G	A
3	rs3774581	72.4512	53802748	G	A
3	exm2256098	72.4527	53804489	A	G
3	exm324068	72.4527	53804489	A	G
3	rs9881910	72.4532	53805023	A	G
3	rs11918583	72.454	53806023	G	A
3	rs2278516	72.455	53807148	G	A
3	rs7617553	72.4601	53813232	G	A
3	rs3774608	72.4766	53832712	A	G
3	rs9881544	72.9221	54159417	G	A
3	rs1449338	72.927	54161174	A	G
3	rs1375526	72.9376	54164974	G	A
3	rs6765381	72.9608	54173258	A	G
3	rs9852858	72.9617	54173568	G	A
3	exm2265450	72.9896	54183550	A	G
3	rs6793459	73.0016	54187839	G	A
3	rs11926147	73.0219	54195096	A	G
3	rs4928005	73.0425	54202453	A	G
3	rs4928006	73.052	54205850	A	G
3	rs9809064	73.0807	54216117	G	A
3	rs9880752	73.1024	54223872	A	G
3	rs7640196	73.1272	54232741	A	G
3	rs4485754	73.1328	54234722	G	A
3	rs9839121	73.1494	54240680	G	A
3	rs9846400	73.1637	54245774	G	A
3	rs7432602	73.1651	54246298	A	G
3	rs12631896	73.1714	54248525	A	C
3	rs12632508	73.173	54249088	A	C
3	rs11130399	73.1745	54249650	A	C
3	rs4505744	73.187	54254129	A	G
3	rs11711040	73.1939	54256559	G	A
3	rs11924650	73.2005	54258938	A	G
3	rs9878916	73.2253	54267797	A	G
3	rs4420909	73.2309	54269786	A	G
3	rs11130406	73.2735	54285016	G	A
3	rs9828485	73.2831	54288475	A	G
3	rs7340675	73.293	54292014	A	G
3	rs9852538	73.3099	54298050	G	A
3	rs11130409	73.3191	54301338	C	A
3	rs7615792	73.3312	54305670	A	G
3	rs11720066	73.3381	54308102	A	G
3	rs12374075	73.3565	54314698	A	G
3	rs7619590	73.3606	54316176	G	A
3	rs7643501	73.3614	54316431	G	A
3	rs6804595	73.3899	54326631	G	A
3	rs6445643	73.4023	54331072	G	A
3	rs7431577	73.427	54339912	C	A
3	rs6445646	73.4357	54343019	G	A
3	rs9855109	73.5134	54370763	G	A
3	rs9818348	73.5144	54371145	G	A
3	rs7615581	73.5185	54372609	A	G
3	rs7427395	73.5941	54399608	A	G
3	rs9311529	73.6149	54407040	A	G
3	rs7645545	73.6436	54417322	A	G
3	rs6445653	73.6946	54435563	A	G
3	rs7638153	73.7288	54447789	A	G
3	rs6803199	73.73	54450193	A	G
3	rs4974370	73.73	54451457	G	A
3	rs9882299	73.7618	54463904	A	G
3	rs1375515	73.8049	54476640	G	A
3	rs7624727	73.8287	54483667	A	C
3	rs7614229	73.9852	54529944	A	G
3	rs9879189	74.0155	54538880	A	G
3	rs7372541	74.0292	54542933	G	A
3	rs7432845	74.0725	54555732	A	G
3	rs6798952	74.0955	54562556	G	A
3	rs6764520	74.1926	54591243	G	A
3	rs2139683	74.2149	54597829	A	G
3	rs4955897	74.2219	54599904	G	A
3	exm2256101	74.2364	54604188	A	G
3	rs2251788	74.2364	54604188	A	G
3	rs4955856	74.2576	54610463	G	A
3	rs6445700	74.2674	54613359	G	A
3	rs1607754	74.2934	54621046	G	A
3	rs1851046	74.2966	54622000	C	A
3	rs11130428	74.2972	54622159	A	C
3	rs6445703	74.3113	54626332	A	G
3	rs12495467	74.3301	54631902	A	C
3	rs573279	74.3774	54645869	G	A
3	rs17054227	74.3954	54651208	A	G
3	rs4955988	74.422	54659057	A	G
3	rs13084347	74.4335	54662474	A	G
3	rs496625	74.4353	54663005	A	G
3	rs6800366	74.5279	54690359	G	A
3	rs510605	74.5404	54709162	C	A
3	rs515920	74.5459	54718721	G	A
3	rs10510771	74.5473	54721055	A	C
3	rs3906509	74.5752	54769696	A	G
3	rs11914780	74.582	54781631	A	G
3	rs934083	74.587	54790379	A	G
3	rs7642224	74.6071	54825311	G	A
3	rs1168693	74.6134	54836275	C	A
3	rs9860460	74.6277	54861274	A	C
3	rs11130435	74.6312	54867313	G	A
3	rs1526596	74.6468	54894545	G	A
3	rs1179911	74.6476	54895922	C	A
3	rs1168704	74.6485	54897396	A	G
3	rs2703029	74.703	54903615	A	C
3	rs2694125	74.7074	54903917	G	A
3	rs10510775	75.0711	54928174	A	C
3	rs11130438	75.0734	54928327	A	G
3	rs1526589	75.1961	54946578	G	A
3	rs1125025	75.1982	54948002	A	G
3	rs1515956	75.2455	54980729	A	C
3	rs12487923	75.2763	55002066	C	A
3	rs1492001	75.2823	55006182	G	A
3	rs3773582	75.299	55017749	G	A
3	rs3773573	75.3221	55033713	A	G
3	rs4955826	75.3252	55035874	A	G
3	rs3912834	75.3346	55042361	G	A
3	rs3773569	75.3382	55044876	A	G
3	rs3773568	75.3387	55045176	A	C
3	rs4955917	75.34	55046102	G	A
3	rs3821653	75.3419	55047412	G	A
3	rs358028	75.3467	55050765	A	C
3	rs358045	75.3561	55057249	A	C
3	rs358055	75.3642	55062852	A	G
3	rs3773557	75.3661	55064184	C	A
3	rs3773554	75.3684	55065735	A	G
3	rs358493	75.3777	55072187	A	G
3	rs11130448	75.4026	55089374	G	A
3	rs358067	75.4186	55100492	G	A
3	rs9828717	78.91	57998986	A	G
3	rs865726	78.91	58018879	G	A
3	exm2269627	78.91	58022761	G	A
3	exm2256112	78.91	58036651	G	A
3	rs839230	78.91	58036792	A	G
3	rs10048979	78.91	58037578	G	A
3	rs1658347	78.91	58049391	C	A
3	rs9822918	78.91	58057684	A	C
3	rs4681784	78.91	58071644	A	C
3	rs7638552	78.91	58091098	A	G
3	rs2177153	78.91	58092346	G	A
3	rs11130613	78.91	58105995	A	C
3	exm326228	78.91	58109162	A	G
3	exm326278	78.91	58112488	A	G
3	rs2362904	78.91	58112488	A	G
3	exm326300	78.91	58118555	A	G
3	rs9826147	78.91	58129450	G	A
3	rs9884098	78.91	58138528	A	G
3	exm326428	78.91	58145348	G	A
3	rs4681660	78.91	58156176	G	A
3	rs1201763	144.183	138076206	G	A
3	rs1199334	144.188	138091140	A	G
3	rs940233	144.189	138094605	G	A
3	rs1199330	144.192	138101529	G	A
3	exm-rs2306374	144.198	138119952	G	A
3	exm-rs9818870	144.198	138122122	A	G
3	rs10513140	146.135	141218057	G	A
3	rs9850416	146.162	141272216	A	G
3	rs3821710	146.176	141301451	A	G
3	exm355460	146.189	141326602	G	A
3	rs295322	146.189	141326602	G	A
3	rs17466625	168.653	168810874	A	G
3	rs4955637	168.66	168815099	A	G
3	rs1362521	168.671	168822441	G	A
3	rs3851378	168.694	168837949	C	A
3	rs9809990	168.744	168871394	G	A
3	rs7426660	168.766	168885707	A	G
3	rs12629466	168.772	168889604	A	G
3	exm2255826	168.794	168904516	G	A
3	rs6444847	168.794	168904516	G	A
3	rs7652391	168.807	168913273	A	C
3	rs1825886	168.814	168917632	A	C
3	rs16853318	168.837	168932906	A	G
3	rs13085351	168.838	168933691	A	G
3	rs6797224	168.851	168942339	G	A
3	rs1352340	168.882	168963285	A	C
3	rs784285	168.889	168967606	G	A
3	rs7634654	168.945	169004819	G	A
3	rs10513665	168.964	169017280	A	G
3	rs7612163	168.964	169017471	A	G
3	rs16853481	168.986	169031754	A	G
3	rs16853486	168.986	169032006	A	G
3	rs6780761	168.988	169033482	G	A
3	exm-rs2106124	169.025	169058009	A	G
3	rs1879796	169.033	169063121	A	G
3	rs13324208	169.045	169071370	G	A
3	rs1430435	169.057	169079193	A	G
3	rs9883650	169.058	169080185	C	A
3	exm-rs6774494	169.062	169082633	A	G
3	rs4955568	169.063	169083095	A	G
3	exm2264016	169.065	169084827	C	A
3	rs1290791	169.076	169091584	G	A
3	exm363514	169.087	169098992	A	G
3	rs7622799	169.087	169098992	A	G
3	rs16853620	169.088	169100117	A	G
3	rs419076	169.089	169100886	A	G
3	exm-rs448378	169.09	169100899	G	A
3	rs1835374	169.093	169103185	A	C
3	rs9814713	169.116	169118660	G	A
3	rs1918966	169.131	169128274	A	G
3	rs1918969	169.148	169139890	G	A
3	rs9637451	169.161	169148435	A	C
3	rs16853722	169.164	169150632	G	A
3	rs9850919	169.205	169177924	G	A
3	rs3851386	169.221	169188577	G	A
3	rs7652987	169.236	169198024	A	G
3	rs9867896	169.253	169209276	A	G
3	rs6783972	169.254	169209897	C	A
3	rs12634968	169.258	169213004	A	C
3	rs1881305	169.271	169221557	G	A
3	rs7613029	169.289	169233179	A	G
3	rs1343034	169.302	169242142	A	C
3	rs3909247	169.314	169249745	A	G
3	rs16854053	169.329	169259913	G	A
3	rs12631412	169.333	169262998	A	G
3	rs1421012	169.341	169267796	A	G
3	rs11713381	169.347	169272121	A	G
3	exm-rs1344555	169.389	169300219	A	G
3	rs11716015	169.419	169320058	G	A
3	rs6763377	169.424	169322958	G	A
3	rs6762435	169.43	169327436	A	G
3	rs7626686	169.435	169330644	G	A
3	rs16854200	169.438	169332157	A	G
3	rs933605	169.456	169344717	A	G
3	rs7625357	169.461	169347832	A	G
3	rs16854236	169.463	169348816	C	A
3	rs16854266	169.48	169360455	G	A
3	rs2421748	169.489	169366536	G	A
3	rs4073440	189.434	185001083	A	G
3	rs7429119	189.434	185001311	A	G
3	rs6779106	189.464	185025889	A	C
3	rs7432310	189.477	185036664	A	G
3	rs7633909	189.485	185043280	A	G
3	rs7432658	189.491	185048314	A	G
3	rs6444054	189.518	185069658	G	A
3	rs6804066	189.53	185079487	A	G
3	rs11718277	189.54	185087708	G	A
3	rs9866735	189.554	185099352	G	A
3	rs6777516	189.567	185110520	A	G
3	rs6803944	189.583	185123416	A	G
3	rs12632248	189.603	185139913	A	G
3	rs3732577	189.612	185146702	A	G
3	rs7646052	189.614	185148605	G	A
3	rs1017501	189.618	185152113	G	A
3	rs894276	189.626	185158409	G	A
3	rs9868878	189.647	185175405	A	G
3	rs9878704	189.653	185180812	A	G
3	rs3755647	189.678	185200783	C	A
3	rs9809505	204.971	191862675	G	A
3	rs9829249	204.971	191862817	A	C
3	rs9877993	204.981	191866779	A	G
3	rs10937534	204.996	191873224	A	G
3	exm-rs975121	205.054	191897218	G	A
3	rs9848565	205.065	191901623	G	A
3	rs9869920	205.146	191935121	A	C
3	rs940901	205.223	191966701	A	G
3	rs4687309	205.277	191989376	A	G
3	exm2261460	205.357	192019370	G	A
3	rs2049212	205.36	192020055	A	C
3	rs7641260	205.396	192028670	A	G
3	rs9850123	205.452	192042183	G	A
3	rs4687321	205.468	192045982	G	A
3	rs4687323	205.506	192055150	G	A
3	rs4686605	205.529	192060611	A	G
3	rs1994855	205.558	192067566	A	G
3	rs10937543	205.561	192068227	A	G
3	rs4602335	205.571	192070587	C	A
3	rs11711838	205.606	192078887	A	G
3	rs6784434	205.609	192079832	A	G
3	rs9864008	205.61	192079951	G	A
3	rs6444637	205.636	192086091	A	G
3	exm-rs2366659	205.643	192087751	G	A
3	rs2366659	205.643	192087751	G	A
3	rs6804526	205.649	192089178	G	A
3	exm-rs4453795	205.668	192093975	G	A
3	rs1525910	205.715	192105055	C	A
3	rs2686464	205.777	192119973	A	C
3	exm2265545	205.801	192125768	G	A
3	rs12488767	205.842	192135606	C	A
3	rs9836854	205.884	192145679	A	G
3	rs12107377	205.906	192150817	G	A
3	rs1501619	205.942	192159654	G	A
3	rs7653308	205.957	192163051	A	G
3	rs4687336	206.21	192223737	G	A
3	rs4686610	206.235	192229661	A	G
3	rs9832414	206.254	192234311	A	G
3	rs9855262	206.353	192257991	A	G
3	rs3845944	206.376	192263633	C	A
3	rs1393989	206.389	192266586	G	A
3	rs1532684	206.475	192287263	A	G
3	rs781422	206.521	192298277	G	A
3	rs3897920	206.541	192302970	A	G
3	rs7609933	206.568	192309520	A	G
3	exm2265546	206.579	192312270	A	G
3	rs2654694	206.579	192312270	A	G
3	rs2708309	206.591	192315067	A	G
3	rs1922910	206.69	192338861	A	G
3	rs9813078	206.809	192375440	G	A
3	rs1995472	206.816	192379973	A	G
3	rs12696657	206.845	192399612	A	C
3	rs13069056	206.894	192432100	G	A
3	rs1995574	206.897	192434415	A	G
3	rs7614462	206.907	192440779	A	G
3	rs1684470	216.737	196467603	A	C
3	rs1630029	216.737	196467894	C	A
3	rs2686596	216.749	196475119	G	A
3	rs2089979	216.791	196501413	G	A
3	rs9325377	216.798	196506153	A	G
3	rs12497912	216.817	196518026	G	A
3	rs7646247	216.819	196519209	A	G
3	rs13078303	216.854	196541252	A	G
3	rs10446496	216.862	196546374	A	G
3	exm2265551	216.864	196547538	G	A
3	rs2166799	216.864	196547538	G	A
3	exm-rs2084385	216.874	196553867	A	G
4	rs7677751	68.9098	55124460	A	G
4	exm399751	68.9113	55127448	A	G
4	rs4358459	68.9143	55133726	C	A
4	exm399810	68.9173	55139771	G	A
4	rs2412559	68.9231	55151711	C	A
4	rs2228230	68.9233	55152040	A	G
4	rs3733540	68.9278	55161254	G	A
4	rs6827834	88.489	81200645	A	G
4	1KG_4_81207686	88.4945	81207686	I	D
4	rs2589514	93.8944	86940532	A	G
4	rs3775167	93.904	86946141	A	G
4	rs2043649	93.9088	86948942	A	C
4	rs17011341	93.9533	86975062	A	G
4	rs3775187	93.9672	86983232	G	A
4	rs1469869	93.9788	86990027	A	G
4	rs12640395	94.0357	87023394	A	G
4	rs7689936	94.0662	87041318	A	G
4	rs4352468	94.1021	87062363	C	A
4	rs7678480	94.1447	87087320	A	G
4	rs1460761	94.1606	87096662	G	A
4	rs1599313	94.2262	87135124	G	A
4	exm2261772	94.285	87176315	C	A
4	rs11725943	94.2904	87180112	A	G
4	rs1460756	94.2943	87182910	G	A
4	rs1460751	94.3466	87219895	A	G
4	rs4693763	94.3635	87231849	A	G
4	rs10213444	94.3651	87232968	A	G
4	rs7689808	94.3955	87254477	G	A
4	rs13132206	94.3974	87255851	G	A
4	rs4608765	94.4022	87259268	G	A
4	rs7688651	94.403	87259805	A	G
4	rs11097109	94.4165	87269343	A	G
4	rs10008238	94.4347	87282216	G	A
4	rs12644920	94.4427	87287934	A	C
4	rs13115030	94.4542	87296065	A	C
4	exm2269790	94.4975	87326724	G	A
4	rs12507758	94.5329	87351740	G	A
4	rs4488910	94.5486	87362834	G	A
4	kgp5644642	94.5489	87363090	A	G
4	rs10016741	105.661	100807221	C	A
4	rs1880942	106.505	101953182	G	A
4	exm-rs2851060	106.505	101953322	G	A
4	rs2851060	106.505	101953322	G	A
4	rs2037773	106.508	101958617	G	A
4	rs2178006	106.515	101970512	A	G
4	rs1358312	106.515	101971451	A	G
4	rs6851231	106.522	101983607	C	A
4	rs3804357	106.533	102002123	A	C
4	rs17030753	106.544	102021290	C	A
4	rs2659546	106.554	102037719	A	G
4	rs6820738	106.556	102041236	A	C
4	rs17030795	106.56	102048076	G	A
4	rs1405688	106.576	102074134	G	A
4	rs1527351	106.581	102084331	G	A
4	rs2659501	106.587	102093807	G	A
4	rs2850979	106.588	102094764	G	A
4	rs2659504	106.588	102095497	G	A
4	rs1395475	106.6	102115186	A	G
4	rs13112866	106.603	102120454	G	A
4	rs3804406	106.63	102166581	G	A
4	rs3804408	106.63	102167216	A	G
4	rs2850373	106.63	102168234	A	G
4	rs2583405	106.633	102172981	G	A
4	rs2850969	106.639	102183594	G	A
4	exm2265859	106.649	102199215	G	A
4	exm-rs1441433	106.655	102209360	C	A
4	rs11943655	106.656	102211124	A	G
4	rs2850369	106.668	102232985	A	G
4	rs6532924	106.672	102239170	G	A
4	rs1599961	107.346	103443569	A	G
4	rs230535	107.349	103448582	A	C
4	rs4647992	107.352	103455347	A	G
4	rs230529	107.353	103457418	A	G
4	rs1020759	107.379	103510511	A	G
4	rs3087494	113.177	110631621	A	G
4	rs4444903	113.399	110834110	G	A
4	rs2298982	113.413	110846796	G	A
4	rs4698756	113.434	110866442	A	G
4	rs9992755	113.452	110882590	G	A
4	exm418775	113.452	110883121	A	G
4	rs11568943	113.452	110883121	A	G
4	rs9991367	113.465	110894301	A	G
4	rs2302135	113.472	110901147	G	A
4	exm418815	113.472	110901198	A	G
4	rs2237051	113.472	110901198	A	G
4	exm418827	113.473	110902111	A	T
4	exm418836	113.481	110908933	G	A
4	exm418845	113.487	110914427	T	A
4	rs3822286	113.499	110925459	A	G
4	rs11569121	113.503	110929128	A	G
4	rs308412	124.076	123752017	C	A
4	rs7694627	124.094	123788495	G	A
4	rs17006255	124.1	123798993	C	A
4	rs10028204	124.1	123799987	A	G
4	exm422859	124.108	123814308	A	G
4	rs4396948	153.607	160208630	G	A
4	rs4295222	153.609	160210862	G	A
4	rs1133055	153.62	160221964	G	A
4	rs10022399	153.648	160249722	A	G
4	rs6948	189.761	185549130	C	A
4	rs2019978	189.803	185557581	C	A
5	rs1011814	66.7631	44335820	A	G
5	rs16901816	66.7776	44381698	C	A
5	rs252906	72.1096	56119190	C	A
5	rs33330	72.1662	56145997	A	G
5	rs860580	72.1734	56149429	A	C
5	exm455921	72.1866	56155672	G	A
5	exm455972	72.2326	56177443	G	A
5	rs702689	72.2326	56177443	G	A
5	exm455982	72.2332	56177743	G	A
5	rs832582	72.2332	56177743	G	A
5	exm455991	72.2334	56177843	C	G
5	rs888821	96.3781	80256909	G	A
5	rs888817	96.3796	80257798	G	A
5	rs857671	96.4126	80278212	A	G
5	rs2052481	96.4201	80282815	C	A
5	rs401758	96.4206	80283127	A	G
5	rs500676	96.4248	80285709	G	A
5	rs503367	96.4349	80291972	A	G
5	rs499090	96.4487	80300491	G	A
5	rs9293827	96.4507	80301687	G	A
5	rs13182907	96.4522	80302654	G	A
5	rs565476	96.4596	80307193	A	G
5	rs503363	96.4609	80308016	A	G
5	rs6872530	96.4692	80313117	A	G
5	rs476036	96.475	80316686	G	A
5	rs440583	96.4839	80322231	G	A
5	rs10491487	96.4858	80323368	C	A
5	rs367647	96.5095	80337995	A	G
5	rs6453538	96.5104	80338581	A	C
5	rs580004	96.5264	80348469	G	A
5	rs13359431	96.5451	80360012	A	G
5	rs26907	96.5537	80365315	A	G
5	rs16878400	96.5612	80369942	G	A
5	exm2257363	96.5712	80376142	A	G
5	rs27650	96.5712	80376142	A	G
5	rs505748	96.594	80390225	A	G
5	rs540564	96.6154	80403392	A	G
5	rs34114	96.6191	80405669	G	A
5	rs153225	96.621	80406899	A	G
5	exm464785	96.6251	80409407	C	A
5	exm464793	96.6253	80409526	G	A
5	rs4703822	96.6281	80411221	A	G
5	rs153239	96.6518	80425860	A	G
5	rs40046	96.6786	80442429	C	A
5	rs248990	96.6846	80446168	A	G
5	rs2114972	96.6907	80449911	G	A
5	rs12697916	96.711	80462439	G	A
5	rs4704705	96.7129	80463635	C	A
5	rs7701594	96.7381	80479164	A	G
5	rs10055900	96.7495	80486198	G	A
5	rs13188677	96.7505	80486819	C	A
5	rs6890619	96.775	80501981	G	A
5	rs6870105	96.793	80513068	A	G
5	exm465850	102.451	86564564	A	G
5	rs10942502	102.498	86635942	C	A
5	rs1896693	102.5	86639579	A	G
5	rs412458	103.14	88029627	G	A
5	rs674747	103.14	88079010	C	A
5	exm-rs770189	103.14	88088439	C	G
5	rs244755	103.14	88095785	G	A
5	rs160044	103.14	88114476	G	A
5	rs302484	103.14	88143749	G	A
5	rs700585	103.14	88152117	G	A
5	rs4518438	103.14	88157552	G	A
5	rs17560451	103.14	88184003	G	A
5	rs9293505	103.14	88186469	A	C
5	rs770463	103.14	88194950	G	A
5	rs4446500	103.14	88196003	G	A
5	rs2569190	140.109	140012916	A	G
5	rs34003	142.671	141975067	C	A
5	rs921001	142.707	141988810	A	G
5	exm2270142	142.759	142008525	A	G
5	rs249917	142.759	142008525	A	G
5	exm-rs152528	142.783	142017860	A	G
5	rs12523052	142.79	142020438	G	A
5	rs12523624	142.79	142020508	C	A
5	rs17099158	142.82	142031751	C	A
5	rs9324888	142.862	142047909	G	A
5	rs11167786	142.905	142064203	A	G
5	rs165979	153.385	149495770	A	G
5	rs3733676	153.397	149498821	A	G
5	rs3756309	153.422	149505624	G	A
5	exm494951	153.437	149509446	A	G
5	exm494981	153.448	149512407	A	G
5	rs740750	153.458	149515074	G	A
5	exm495040	153.459	149515397	A	T
5	rs4358508	153.521	149531832	G	A
5	rs2302273	153.534	149535255	A	G
5	rs4076077	183.651	170863509	G	A
5	rs4073717	183.651	170864021	A	C
5	rs10065728	183.656	170868059	A	G
5	rs2043278	183.672	170882607	A	G
5	exm503943	187.082	172196752	G	A
5	exm503957	187.085	172197790	A	G
5	exm506202	197.958	176516631	A	G
5	exm-rs422421	197.96	176517326	A	G
5	exm506226	197.961	176517797	G	A
5	rs376618	197.961	176517797	G	A
5	exm506270	197.966	176520243	A	G
5	rs351855	197.966	176520243	A	G
5	rs1127575	204.557	179662384	G	A
5	rs9605	204.559	179663251	A	G
5	rs6894217	204.568	179667806	A	G
5	rs4700730	204.62	179695430	G	A
5	rs6601105	204.626	179698554	G	A
5	rs6867398	204.652	179712060	G	A
6	exm-rs3093662	51.2758	31544189	G	A
6	exm-rs3093665	51.276	31545391	C	A
6	exm532575	51.3081	31777946	A	G
6	exm532583	51.3081	31778077	C	A
6	exm532589	51.3082	31778272	G	A
6	rs2227956	51.3082	31778272	G	A
6	exm-rs2075799	51.3082	31778529	A	G
6	exm-rs1043618	51.3089	31783507	G	C
6	exm-rs6457452	51.3132	31795550	A	G
6	rs2051625	52.4929	33287183	G	A
6	exm-rs2239839	52.4935	33288075	A	C
6	rs7775290	55.365	36036909	G	A
6	rs7760405	55.3809	36073831	A	G
6	rs9470219	55.3815	36075219	C	A
6	rs1059227	55.3915	36098410	A	C
6	exm541910	55.3918	36099050	A	G
6	rs157432	98.512	91284990	C	A
6	exm581036	137.652	136882717	A	G
6	exm581050	137.667	136888889	G	A
6	rs9389407	137.69	136898341	A	G
6	1KG_6_136913666	137.727	136913666	I	D
6	rs2282857	137.731	136915573	A	G
6	rs12164028	137.766	136929935	G	A
6	rs3765258	137.8	136944063	G	A
6	rs2237268	137.821	136952930	A	G
6	rs6917580	137.839	136960278	A	G
6	rs2237271	137.859	136968541	C	A
6	rs17796708	137.873	136974623	A	G
6	rs6914406	137.888	136980798	A	G
6	rs9376221	137.916	136992379	G	A
6	rs6918932	137.948	137005614	G	A
6	rs11154880	137.986	137021524	A	G
6	rs911182	138.017	137034464	A	G
6	rs9389429	138.036	137042403	G	A
6	rs6911217	138.069	137056229	G	A
6	rs9321569	138.076	137058862	A	G
6	rs9494565	138.086	137063271	G	A
6	rs6570098	138.106	137071655	A	G
6	exm2270412	138.117	137076010	G	A
6	rs4896219	138.125	137079542	A	C
6	rs6912539	138.195	137108757	A	G
6	exm581171	138.206	137113248	G	C
6	rs504985	152.402	149658978	C	A
6	exm2270427	152.417	149685617	A	G
6	rs6570963	152.42	149691355	C	A
6	rs9498335	152.422	149693784	A	C
6	rs237028	152.436	149718650	G	A
6	exm585318	152.438	149721690	G	A
6	rs4709485	171.091	161433981	A	G
6	rs9365245	171.126	161454462	G	A
6	rs1562026	171.138	161460937	A	G
6	exm593241	171.153	161469774	G	A
6	rs9365246	171.166	161477664	G	A
6	rs1001808	171.168	161478446	A	G
6	exm593316	171.22	161508880	C	A
6	rs12528950	171.241	161521039	G	A
6	rs11758794	171.242	161521680	G	A
6	rs760670	181.671	166826304	A	G
6	rs6925364	181.687	166830696	A	C
6	rs9459667	181.737	166844118	A	G
6	rs9295346	181.791	166859080	A	G
6	rs6456083	181.793	166859572	G	A
6	exm2266358	181.798	166860996	G	A
6	rs2281052	181.799	166861171	A	G
6	rs2072828	181.814	166865131	G	A
6	rs3817792	181.856	166876628	G	A
6	rs3817790	181.856	166876708	A	G
6	rs2235287	181.859	166877532	A	G
6	rs6905447	181.864	166878799	A	G
6	rs909634	181.893	166886680	G	A
6	rs734560	181.905	166889994	G	A
6	rs6456086	181.916	166892969	A	G
6	rs4709117	181.917	166893339	C	A
6	rs1569462	181.96	166904927	G	A
6	rs3817781	181.961	166905262	A	G
6	rs4710059	181.98	166910553	G	A
6	rs378373	182.047	166928580	A	C
6	rs9364852	182.053	166930424	G	A
6	rs2187911	182.071	166935195	A	G
6	rs6939941	182.083	166938431	G	A
6	rs11970312	182.101	166943513	C	A
6	rs16899080	182.112	166946459	A	G
6	rs1003857	182.133	166952264	G	A
6	rs3778409	182.141	166954244	G	A
6	rs6918886	182.15	166956895	A	G
6	rs6456093	182.174	166963233	A	G
6	rs9355584	182.206	166971926	C	A
6	rs2032546	182.218	166975390	A	G
6	rs3823202	182.226	166977609	A	G
6	rs12661820	182.252	166984656	C	A
6	rs4709122	182.264	166987743	A	G
6	rs960145	182.298	166996991	C	A
6	rs4710072	182.304	166998662	G	A
6	rs3799585	182.371	167016947	A	G
6	rs9355586	182.386	167020970	A	G
6	rs916390	182.416	167029135	G	A
6	rs3778372	182.425	167032325	G	A
6	rs3778369	182.428	167033404	A	C
6	rs3799566	182.444	167039406	A	C
6	rs9364861	182.458	167044976	A	G
6	rs9295357	182.482	167054213	C	A
6	rs9347140	182.492	167058026	A	G
6	rs10484525	182.509	167064415	G	A
6	rs6919949	182.513	167065891	C	A
6	exm2266285	182.547	167079111	G	A
6	rs7752989	182.557	167082896	C	A
6	rs6921577	182.559	167083690	G	A
6	rs12198203	182.56	167084126	G	A
6	rs9348171	182.573	167089020	A	G
6	rs9295361	182.594	167096773	A	C
6	rs9283866	182.594	167096845	G	A
6	rs926389	182.603	167100377	A	G
6	rs6456102	182.621	167107444	G	A
6	rs2345258	182.628	167110134	A	G
6	rs4710081	182.66	167122054	G	A
6	rs12660310	182.685	167131911	A	C
6	rs16899319	182.691	167134207	A	G
6	rs880900	182.705	167139479	G	A
6	rs6456115	182.727	167147741	A	G
6	rs6932950	182.733	167150023	G	A
6	rs6456121	182.739	167152526	A	G
6	rs3734600	182.746	167155002	A	G
6	rs1883361	182.766	167161571	A	G
6	rs656938	182.799	167172048	G	A
6	rs637191	182.818	167177733	A	G
6	rs733294	182.831	167181925	A	G
6	rs2072638	182.852	167188350	G	A
6	rs9457204	182.864	167192368	A	C
6	rs1927430	182.892	167200813	G	A
6	rs707768	182.926	167211587	A	G
6	rs2178806	182.949	167218762	A	G
6	rs845665	182.951	167219157	G	A
6	rs845674	182.965	167223842	A	G
6	rs1099646	182.973	167226226	A	C
6	rs1099650	182.982	167229078	A	G
6	rs6902718	182.995	167232907	A	G
6	rs1103031	183.011	167237848	A	G
6	rs1099656	183.019	167240499	G	A
6	rs9355598	183.036	167245665	G	A
6	rs9295375	183.042	167247591	A	G
6	rs9459774	183.071	167256652	A	G
6	exm2270542	183.107	167267919	C	A
6	rs6918384	183.114	167269979	A	G
6	rs9356529	183.117	167271139	G	A
6	exm594144	183.119	167271711	A	G
6	exm594146	183.119	167271716	A	G
6	rs7747434	183.127	167274198	G	A
7	rs798532	6.29423	2768864	A	G
7	exm-rs798502	6.32506	2789880	C	A
7	exm-rs798497	6.33397	2795957	G	A
7	exm-rs798489	6.34255	2801803	A	G
7	rs798486	6.34436	2803037	G	A
7	rs1182206	6.35684	2811543	A	G
7	rs9332401	6.36152	2814734	G	A
7	rs2527684	6.37794	2825922	A	C
7	rs2533888	6.38551	2831083	A	G
7	exm2258294	6.39064	2834577	G	A
7	rs1182190	6.44616	2869391	G	A
7	exm-rs1182188	6.44929	2869985	G	A
7	rs7784465	12.7127	6418275	G	A
7	rs2347338	12.7127	6418278	A	G
7	rs3729790	12.7211	6426954	A	G
7	rs836472	12.7287	6434904	A	G
7	rs11770506	76.3551	55090379	G	A
7	rs763317	76.3589	55095197	A	G
7	rs11773818	76.4188	55123968	A	G
7	rs759167	76.427	55127784	A	C
7	rs729969	76.4279	55128207	A	G
7	rs17172438	76.4782	55151537	G	A
7	exm-rs11979158	76.495	55159349	G	A
7	rs4947490	76.4976	55160538	A	G
7	rs2110290	76.5239	55172768	G	A
7	rs13244925	76.5659	55192256	A	C
7	rs17172446	76.5881	55202598	A	G
7	rs6964705	76.6033	55209637	A	C
7	rs2072454	76.6135	55214348	G	A
7	exm2258398	76.6325	55223176	G	A
7	exm621975	76.6456	55229255	A	G
7	rs10228436	76.665	55238268	A	G
7	rs2017000	76.6743	55242609	G	A
7	rs9692301	76.6768	55243754	G	A
7	rs7795743	76.6905	55250130	G	A
7	rs1558371	94.6111	81584569	G	A
7	rs1229503	94.6236	81591716	C	A
7	rs1229504	94.6385	81600267	C	A
7	rs37070	94.6389	81600547	G	A
7	rs37087	94.655	81609774	A	G
7	rs37093	94.6681	81617296	G	A
7	rs2019073	94.7379	81657357	A	G
7	rs10231240	94.7485	81663428	G	A
7	rs6970802	94.7621	81671265	A	G
7	rs2237504	94.796	81690700	A	G
7	rs3823923	94.8171	81702854	G	A
7	rs10247422	94.8302	81710361	G	A
7	rs10225295	94.8552	81724717	A	G
7	rs258659	94.8561	81725241	G	A
7	exm2266437	94.8731	81735015	A	G
7	rs258684	94.8731	81735015	A	G
7	rs258685	94.8778	81737700	G	A
7	rs12533683	94.8851	81741904	G	A
7	rs7341478	94.907	81754449	A	G
7	rs258690	94.9095	81755870	G	A
7	rs258694	94.9139	81758397	G	A
7	rs10234372	94.9249	81764719	G	A
7	rs258723	94.9383	81772396	G	A
7	rs3801740	94.9533	81781051	A	C
7	rs6942458	94.9559	81782514	G	A
7	rs3801737	94.963	81786628	A	G
7	rs3801730	94.9666	81788703	G	A
7	rs3801727	94.9724	81792001	G	A
7	rs3801725	94.9808	81796853	A	G
7	rs3801721	94.9914	81802908	A	C
7	rs1156450	94.9962	81805657	G	A
7	rs2237514	95.0029	81809550	A	C
7	rs7796947	95.0089	81812996	A	G
7	rs6950804	95.0349	81827878	A	G
7	rs3801714	95.0393	81830424	C	A
7	exm-rs10954668	95.0693	81847651	A	G
7	rs2367914	95.0705	81848326	A	C
7	rs11514983	95.079	81853237	A	G
7	rs38553	95.1217	81877715	A	C
7	rs3801706	95.1222	81877993	A	G
7	rs38554	95.1263	81880361	A	G
7	rs38555	95.1269	81880696	A	C
7	rs40634	95.1482	81892962	A	C
7	rs17177211	95.1851	81914169	G	A
7	rs740340	95.2021	81923913	A	G
7	rs6942428	95.2072	81926808	A	C
7	rs10954673	95.2342	81942310	A	G
7	rs929416	95.237	81943935	G	A
7	rs42236	95.2654	81960231	C	A
7	rs2299173	95.2789	81968032	A	G
7	rs724118	95.307	81984104	A	G
7	rs2190235	95.3135	81987870	C	A
7	rs2018982	95.3229	81993260	A	G
7	rs12536871	95.3379	82001859	C	A
7	rs763448	95.4258	82052351	G	A
7	rs757847	95.4374	82058986	A	G
7	rs10234381	95.4502	82066387	A	G
7	exm656364	130.222	128485240	A	G
7	exm656431	130.226	128488734	A	G
7	rs3816885	130.232	128495338	A	G
7	rs10487888	149.712	140499107	A	G
7	rs1267601	149.753	140544165	G	A
7	rs6954652	149.791	140585871	C	A
7	rs17623382	149.797	140592227	C	A
7	exm2266572	149.807	140603652	G	A
7	rs4726020	149.807	140603652	G	A
8	rs1078363	38.25	21904212	A	G
8	rs7821470	38.8063	22305501	G	A
8	rs7827093	38.864	22334610	G	A
8	rs7010861	38.8807	22343075	G	A
8	rs2461493	38.9015	22353569	G	A
8	rs896379	38.9423	22374200	A	G
8	rs2100291	38.943	22374551	A	G
8	rs1116085	38.9833	22394920	G	A
8	rs1116084	38.9841	22395309	A	G
8	rs1455915	49.4893	29206126	A	G
8	exm2266612	56.6773	38299419	A	G
8	rs6983315	56.6773	38299419	A	G
8	rs6474354	56.6834	38302965	A	G
8	rs6996321	56.7165	38322346	A	G
8	rs11986055	61.0792	42135178	C	A
8	rs10099598	61.0805	42143739	G	A
8	rs2272733	61.0827	42157902	A	G
8	exm701936	68.2823	57026229	A	C
8	rs16897031	104.363	99483391	A	G
8	rs4348458	104.371	99500187	G	A
8	rs10955184	104.394	99547555	G	A
8	rs1893884	104.397	99552527	A	G
8	rs7016626	104.398	99554231	G	A
8	rs4734410	104.451	99661377	G	A
8	rs35231464	104.456	99673105	G	A
8	kgp11660045	104.457	99674299	G	A
8	rs6988087	104.484	99730651	A	G
8	rs35798019	104.5	99762654	C	A
8	rs4255105	104.516	99794459	A	G
8	rs2515219	104.53	99824050	G	A
8	rs13252325	104.535	99832456	A	C
8	kgp10585267	104.541	99846642	A	G
8	exm720581	135.932	128750540	G	A
9	rs12345886	66.5956	71627525	A	C
9	exm753447	66.5966	71628207	C	G
9	exm2266843	84.06	87295237	G	A
9	rs1187350	84.06	87295237	G	A
9	rs1619120	84.06	87302196	A	G
9	rs1187343	84.06	87308783	G	A
9	rs1187337	84.06	87316037	A	G
9	rs11140745	84.06	87355358	A	G
9	rs1573219	84.06	87387622	A	G
9	rs17080621	84.06	87398104	A	G
9	rs1899640	84.06	87409025	G	A
9	rs1187287	84.06	87414794	A	G
9	rs1187286	84.06	87415028	C	A
9	rs716893	84.06	87419117	A	G
9	rs3739804	84.06	87421631	G	A
9	rs10512154	84.06	87441475	A	G
9	rs2083828	84.06	87447045	A	C
9	rs7855888	84.06	87452058	G	A
9	rs1838158	84.06	87473009	G	A
9	rs7048015	84.06	87478135	C	A
9	rs10780691	84.06	87491253	A	G
9	rs12685376	84.06	87505172	G	A
9	rs10868238	84.06	87530935	A	G
9	rs12340212	84.06	87551964	A	G
9	rs6559838	84.06	87553563	A	G
9	rs7855989	84.06	87556420	G	A
9	rs2808707	84.06	87558294	A	C
9	rs6559840	84.1415	87575500	A	G
9	rs3860945	84.1895	87585624	G	A
9	rs4877894	84.212	87590382	G	A
9	rs10868241	84.2245	87593028	A	G
9	rs4361832	84.2374	87595734	A	G
9	rs1948308	84.3346	87616257	G	A
9	rs923559	84.3359	87616532	A	G
9	rs1387924	84.4138	87632993	A	C
9	rs10283455	102.68	101905643	A	C
9	exm-rs334353	102.68	101908365	C	A
9	rs334349	102.68	101914387	A	G
9	rs10870140	159.705	139796419	A	G
9	rs4880158	159.712	139804679	A	G
9	rs10781522	159.722	139815053	G	A
9	rs4880073	159.724	139817353	A	G
9	rs4076712	160.591	140786918	G	A
9	kgp9179408	160.601	140798026	G	A
9	rs4427247	160.651	140853948	A	G
9	rs7047822	160.695	140903633	A	G
9	rs7028989	160.702	140911670	A	G
9	rs7852364	160.718	140928675	G	A
9	rs7860423	160.742	140955547	A	G
9	rs6559263	160.742	140956338	G	A
9	rs1123190	160.744	140958350	A	G
9	exm2264375	160.746	140960567	C	A
9	rs7874239	160.753	140968222	A	G
9	rs10867107	160.783	141001866	G	A
9	rs7357733	160.785	141003946	A	C
10	rs10740993	43.0209	18442482	A	G
10	rs11012832	43.0245	18445483	A	G
10	rs12358164	43.0299	18450043	C	A
10	rs11012843	43.0315	18451380	G	A
10	rs7090118	43.0409	18459282	A	G
10	rs11012883	43.0515	18468124	A	G
10	rs7911644	43.052	18468589	A	G
10	rs16916928	43.0539	18470153	A	G
10	rs1277726	43.0735	18486612	A	G
10	rs1277768	43.089	18499676	G	A
10	rs10828310	43.0904	18500862	A	G
10	rs2482117	43.0965	18506017	A	G
10	rs1779217	43.1024	18510996	A	G
10	exm2271259	43.1026	18511082	G	A
10	rs7896607	43.1035	18511918	A	C
10	rs1613804	43.1082	18515834	A	G
10	exm2259563	43.1119	18518934	A	G
10	rs1277748	43.1138	18520535	G	A
10	rs11013126	43.123	18528245	A	G
10	rs1757200	43.1249	18529835	A	G
10	rs993864	43.1367	18539795	A	G
10	rs7099380	43.1477	18549016	G	A
10	rs2489219	43.1516	18552276	G	A
10	rs1411929	43.1594	18558867	G	A
10	rs9633647	43.1673	18565470	A	C
10	rs7072759	43.1741	18571215	G	A
10	rs11013421	43.1944	18588285	G	A
10	exm-rs2799573	43.2106	18601928	G	A
10	rs9645525	43.2332	18620950	G	A
10	rs11013700	43.2399	18626566	A	C
10	rs10458703	43.2451	18630884	A	G
10	rs11013768	43.255	18639242	A	G
10	rs11594922	43.2591	18642730	G	A
10	rs10764440	43.2674	18649635	G	A
10	rs7901640	43.2761	18656953	A	G
10	rs7920123	43.2761	18656963	C	A
10	rs1325992	43.2831	18662873	G	A
10	rs10828616	43.2916	18670017	A	G
10	rs4747344	43.2939	18671971	A	G
10	rs4748458	43.2966	18674224	G	A
10	rs10828625	43.3065	18682539	C	A
10	rs11014049	43.3112	18686452	A	G
10	rs7909027	43.3224	18695892	G	A
10	rs11819196	43.3245	18697657	A	G
10	exm-rs11014166	43.3377	18708798	A	T
10	rs11014171	43.3406	18711195	A	G
10	rs4747345	43.342	18712352	A	G
10	rs12258967	43.3605	18727959	G	C
10	exm-rs7069923	43.3634	18730368	A	G
10	rs10508561	43.368	18734235	A	G
10	rs12243859	43.3756	18740632	A	G
10	rs729245	43.377	18741794	A	G
10	rs1001486	43.3778	18742477	G	A
10	rs10828749	43.3949	18756881	A	G
10	exm-rs7076247	43.3982	18759629	A	G
10	rs7076247	43.3982	18759629	A	G
10	rs11598027	43.3994	18760635	A	G
10	rs7895467	43.407	18762948	A	G
10	rs4418698	43.4105	18763854	A	G
10	rs8181477	43.4842	18782880	C	A
10	rs10828803	43.5275	18794073	A	G
10	rs4748477	43.5439	18798319	G	A
10	rs12784387	43.5686	18804689	G	A
10	rs10764566	43.5917	18810674	G	A
10	rs17621077	43.627	18819782	G	A
10	rs6482515	43.6581	18827828	A	G
10	exm813225	43.6613	18828635	C	A
10	rs1042058	58.0373	30728101	A	G
10	rs303435	58.0484	30731491	A	G
10	rs7075976	68.6868	49614277	G	A
10	exm2259632	93.97	75197051	A	G
10	exm2267027	109	90759724	G	A
10	rs4406737	109	90759724	G	A
10	exm-rs2234978	109	90771829	A	G
10	rs2234978	109	90771829	A	G
10	rs1977389	109	90773494	C	A
10	rs1468063	109	90775291	A	G
10	exm849056	120.09	101977883	G	A
10	rs12570957	120.09	101981274	A	C
10	rs11190429	120.09	101982059	G	A
10	rs12247992	120.09	101985087	A	G
10	exm855502	127.961	112262561	C	G
10	rs1889567	127.966	112266771	A	G
10	exm855527	127.97	112269908	G	C
10	rs1649200	146.165	123243730	G	A
10	rs2981461	146.188	123247037	G	A
10	rs7090018	146.338	123268889	C	A
10	rs2420942	146.375	123277742	G	A
10	rs2981448	146.378	123279745	G	A
10	rs2912770	146.4	123296319	C	A
10	exm860695	146.419	123310871	G	A
10	rs2912791	146.43	123318961	A	G
10	exm-rs2981579	146.454	123337335	A	G
10	rs2981579	146.454	123337335	A	G
10	rs2981578	146.458	123340311	G	A
10	exm-rs2981575	146.465	123346116	G	A
10	exm-rs1219648	146.465	123346190	G	A
10	rs1219648	146.465	123346190	G	A
10	rs1219643	146.468	123348355	A	C
10	rs17102287	146.471	123350191	G	A
10	exm-rs2981582	146.473	123352317	A	G
11	rs1982827	0.964511	1576079	G	A
11	rs1550870	28.2415	18751041	A	G
11	rs6483524	28.2453	18754679	G	A
11	exm895338	28.2565	18765648	G	A
11	rs755796	28.2683	18777171	G	A
11	rs10832979	28.2716	18780344	A	G
11	rs1106865	28.2734	18782131	A	G
11	rs7941067	28.2737	18782408	C	A
11	rs4073915	28.2881	18796480	A	G
11	rs7950455	28.3011	18809135	A	G
11	rs12577551	28.3015	18809542	G	A
11	exm897570	44.4661	27679916	A	G
11	rs6265	44.4661	27679916	A	G
11	rs12291063	44.4797	27694101	G	A
11	rs10835211	44.4833	27701365	A	G
11	exm897586	44.4926	27720937	A	G
11	exm-rs10767664	44.495	27725986	T	A
11	rs2030323	44.4963	27728539	A	C
11	rs7934165	44.4979	27731983	A	G
11	exm902473	63.3893	45924057	A	G
11	rs538147	70.0894	64129722	A	G
11	rs3782101	70.0909	64131280	G	A
11	rs2267918	70.424	64495284	G	A
11	exm2250129	70.425	64496357	A	C
11	exm923301	70.425	64496357	A	C
11	rs553618	70.4312	64503179	A	G
11	rs3740639	76.043	69588020	A	G
11	rs10796856	76.1051	69630677	G	A
11	exm941517	81.1822	74978732	A	G
11	rs667791	81.1827	74999428	G	A
11	rs489161	81.1827	74999953	G	A
11	rs490528	81.1827	75001493	C	A
11	rs506233	81.183	75012535	G	A
11	rs611908	81.1831	75017087	A	G
11	rs472112	81.1832	75021501	G	A
11	rs576014	81.1832	75023441	G	A
11	rs533085	81.1835	75036757	G	A
11	rs616714	81.1837	75044640	A	C
11	rs2510894	81.184	75062178	C	A
11	exm943539	83.578	77090939	A	G
11	newrs1130059	83.578	77090939	A	G
11	rs508662	83.5807	77099018	G	A
11	rs2844333	83.5834	77106868	C	A
11	rs2725830	83.5955	77141718	G	A
11	rs527589	83.5999	77154639	G	A
11	rs2154754	83.6082	77178698	A	G
11	rs11823704	129.8	122932178	A	C
11	rs1136141	129.803	122932777	A	G
12	rs13219	4.50808	1901434	G	A
12	exm973955	4.51708	1906632	A	G
12	exm973959	4.52093	1908849	G	A
12	exm973978	4.52428	1910786	A	G
12	rs7300241	4.5273	1912526	A	G
12	rs10848581	4.56637	1935073	A	G
12	exm974039	4.5758	1940514	A	G
12	rs11061995	4.58364	1945042	A	G
12	rs721159	4.59046	1948977	G	A
12	rs2286374	4.61435	1962759	A	G
12	exm974108	4.61506	1963174	A	G
12	rs11062006	4.61696	1964267	A	G
12	rs7308134	4.65678	1987245	A	G
12	rs740458	4.66053	1989414	G	A
12	exm974189	4.67091	1995403	A	G
12	rs10735005	4.67091	1995403	A	G
12	rs12307334	4.69369	2008548	G	A
12	rs2190769	4.69413	2008799	A	G
12	rs2238017	4.76	2178545	G	A
12	rs2238018	4.76	2178661	A	G
12	rs2238022	4.76	2186478	C	A
12	rs6489348	4.76	2208215	A	C
12	rs4126711	4.76	2227311	G	A
12	rs1558322	4.76	2230055	A	G
12	rs2238034	4.76	2235628	G	A
12	rs12579529	4.76	2245636	G	A
12	rs10848622	4.80002	2274051	A	G
12	rs10848634	4.89643	2316127	G	A
12	rs11062162	4.93304	2332104	G	A
12	rs7312354	4.9384	2334444	G	A
12	exm-rs1006737	4.96327	2345295	A	G
12	rs2159100	4.96578	2346393	A	G
12	rs4765905	4.97309	2349584	G	C
12	rs2238057	5.05197	2384005	C	A
12	exm-rs1024582	5.09376	2402246	A	G
12	rs4765913	5.13421	2419896	T	A
12	rs3819532	5.17302	2436837	A	G
12	rs3819536	5.17339	2436998	G	A
12	rs7132154	5.2289	2461223	A	G
12	rs1108385	5.27727	2482330	A	C
12	rs2887780	5.3169	2499626	G	A
12	rs7968680	5.31822	2500203	G	A
12	rs2239062	5.32365	2502572	C	A
12	rs11831085	5.3518	2514858	G	A
12	rs10774042	5.36159	2519129	G	A
12	rs17223841	5.36773	2521812	G	A
12	rs1009281	5.38417	2528984	G	A
12	rs2239073	5.40597	2538500	G	A
12	rs2239074	5.40609	2538549	A	G
12	rs2239079	5.4342	2550818	A	G
12	rs1076344	5.44146	2553988	G	A
12	rs12313442	5.44675	2556297	A	G
12	rs4765687	5.4555	2560116	G	A
12	exm2271677	5.47938	2570535	G	A
12	rs4765937	5.47938	2570535	G	A
12	rs2239084	5.49443	2577104	A	G
12	rs1860094	5.51783	2587318	A	G
12	rs2238087	5.57832	2613716	A	G
12	rs2239097	5.59152	2619477	G	A
12	rs10848668	5.59545	2621192	G	A
12	rs2239109	5.61291	2628811	C	A
12	rs2239117	5.66934	2651408	G	A
12	rs12298278	5.68869	2658515	G	A
12	rs4765961	5.7158	2668472	G	A
12	rs1006564	5.71607	2668570	A	G
12	rs215981	5.81623	2705356	G	A
12	rs215986	5.82854	2709880	A	G
12	exm-rs216013	5.88232	2729632	G	A
12	rs216013	5.88232	2729632	G	A
12	rs216015	5.88468	2730498	A	C
12	rs2238095	5.93727	2749812	A	G
12	rs216029	5.9508	2754782	G	A
12	rs10161275	5.99501	2771018	A	G
12	rs12312322	5.99715	2771806	A	G
12	exm2267410	6.02169	2780816	A	G
12	rs2302729	6.03028	2783972	A	G
12	rs3794288	6.04457	2789221	G	A
12	exm974567	6.04977	2791130	G	A
12	exm975536	13.4971	4543487	A	T
12	rs2241280	13.5126	4553332	G	A
12	rs2970828	13.5131	4553669	G	A
12	exm975575	13.5146	4554630	G	A
12	rs10774329	15.5531	5554678	A	C
12	rs10774330	15.5625	5557893	G	A
12	rs7974186	15.6143	5575467	A	G
12	rs7958038	15.6176	5576594	G	A
12	rs11063699	15.6487	5587152	C	A
12	rs11063708	15.6701	5594403	A	G
12	exm976257	15.6972	5603607	A	G
12	exm2251076	15.6973	5603632	A	G
12	exm-rs1800693	17.4857	6440009	G	A
12	exm977247	17.4946	6442643	A	G
12	rs767455	17.5227	6450945	G	A
12	rs10845552	28.7846	12628565	A	G
12	exm985790	28.791	12630669	A	G
12	rs2287206	28.8015	12634110	G	A
12	rs11054935	28.8463	12648843	G	A
12	rs962927	28.8581	12652734	C	A
12	rs7972902	28.8664	12655443	G	A
12	rs10845563	28.8799	12659894	A	G
12	rs4763837	28.9384	12679124	G	A
12	rs2041927	28.9415	12680134	G	A
12	rs11054961	28.9768	12691728	G	A
12	rs7963695	28.989	12695733	A	C
12	rs9266	46.7563	25362217	A	G
12	rs17473423	46.7575	25362777	G	A
12	rs6487464	46.823	25391456	A	G
12	rs34014405	64	49211913	A	G
12	rs2070615	64	49218171	A	G
12	rs879107	68.9269	52423034	A	G
12	rs744691	68.93	52441550	A	C
12	rs2603761	68.93	52444777	G	A
12	rs2920022	85.2779	69040055	G	A
12	rs2431657	85.2807	69047275	A	G
12	rs2717445	86.5069	71035873	G	A
12	rs1867006	86.507	71036390	G	A
12	rs767760	86.5079	71040136	G	A
12	exm2271851	86.5086	71043296	G	A
12	rs7298378	86.5157	71074384	G	A
12	exm1021538	86.5167	71078528	A	G
12	exm1021548	86.5204	71094955	A	G
12	rs954090	86.5216	71099936	G	A
12	rs6581958	86.522	71101532	A	G
12	rs10879187	86.5243	71111957	A	G
12	exm2251169	86.5296	71134727	A	G
12	rs1398599	86.5298	71135522	A	C
12	exm1021558	86.5307	71139664	A	G
12	rs1513098	86.5335	71151880	A	G
12	rs7297717	86.5371	71167528	A	G
12	rs2870863	86.5393	71177098	G	A
12	rs10879198	86.5428	71192128	A	G
12	rs7980133	86.5437	71196302	G	A
12	rs1022242	86.546	71206355	G	A
12	rs2458437	86.5468	71209609	G	A
12	rs10784870	86.5863	71236610	G	A
12	rs11178455	86.6195	71248480	C	A
12	rs12229663	86.6237	71249996	G	A
12	rs4332610	86.71	71280849	G	A
12	rs3923909	86.7174	71283480	A	G
12	rs4760847	86.7296	71287866	G	A
12	rs3863373	86.7311	71288396	A	C
12	rs7965899	86.7599	71298675	A	G
12	rs4595639	86.8019	71313719	A	C
12	exm1025647	100.308	89744773	C	A
12	exm1025651	100.309	89745477	C	A
12	exm1025652	100.309	89745557	A	G
12	rs11066053	128.582	112304353	A	G
12	rs12315146	128.615	112323016	A	G
12	rs795482	140.054	118590816	A	G
12	rs811247	140.145	118622836	C	A
12	rs708868	140.164	118629769	G	A
12	rs7974718	140.182	118681063	A	G
12	rs428073	140.185	118682751	G	A
12	rs11068891	140.207	118697619	G	A
12	kgp2549121	140.208	118698999	A	G
12	rs461499	140.283	118749798	A	G
12	rs7974361	140.327	118789209	G	A
12	rs11068917	140.328	118791120	A	C
12	rs571113	140.33	118793418	G	A
12	rs5637	141.394	120762765	A	G
13	rs4770190	7.68624	22260760	A	C
13	rs9509841	7.71952	22275394	A	G
13	exm2273503	7.72078	22275946	T	A
13	rs7319796	98.5207	102382362	A	C
13	rs3918324	98.5222	102383680	C	A
13	rs10220127	98.5372	102397075	C	A
13	rs1887696	98.5593	102416734	A	C
13	rs9557736	98.5688	102425222	G	A
13	rs1887699	98.5706	102426865	A	G
13	rs9513949	98.5739	102429844	G	A
13	rs927987	98.579	102434343	G	A
13	rs978268	98.5905	102444621	A	G
13	rs9518563	98.6077	102459926	A	G
13	rs2068471	98.6089	102461029	A	G
13	rs9554825	98.6113	102463194	A	G
13	rs1322689	98.6216	102472368	A	G
13	rs3007762	98.6265	102476782	A	G
13	rs9518579	98.6317	102481381	G	A
13	rs4335654	98.663	102509316	A	C
13	rs9518586	98.6639	102510166	A	G
13	rs1323194	98.6735	102518690	A	G
13	rs869802	98.6856	102529512	A	G
13	rs2476222	98.6927	102535808	A	G
13	rs9300699	98.6973	102539941	A	C
13	rs990395	98.7186	102558932	G	A
13	rs9518598	98.7343	102572919	A	G
13	rs9300705	98.7555	102591917	A	G
13	rs11069468	98.7652	102600583	A	G
13	rs9585821	98.7665	102601685	C	A
13	rs2493592	98.7674	102602487	G	A
13	rs12877811	98.7739	102608285	G	A
13	rs996453	98.7854	102618530	A	C
13	rs4771414	98.7873	102620282	A	G
13	rs9557765	98.7919	102624418	G	A
13	rs9513969	98.793	102625342	G	A
13	rs12857515	98.8014	102632872	A	G
13	rs2476211	98.8062	102637160	A	C
13	rs9557787	98.8383	102665794	A	G
13	rs4772437	98.8621	102686991	G	A
13	rs9634528	98.8724	102696234	C	A
13	rs1457315	98.8779	102701119	A	G
13	rs4772439	98.8861	102708465	A	G
13	rs12585373	98.9315	102748926	C	A
13	rs546325	98.9448	102760807	G	A
13	rs9557806	98.947	102762742	G	A
13	rs652157	98.9489	102764516	G	A
13	rs4771419	98.9591	102773578	A	G
13	rs16959781	98.9812	102778196	A	C
13	rs615746	98.9855	102778965	G	A
13	rs551821	99.0457	102789747	A	C
13	rs4772445	99.1233	102803631	A	G
13	rs565020	99.1748	102812841	A	G
13	rs2607642	99.1967	102816760	A	G
13	rs9518645	99.2104	102819223	G	A
13	rs9518648	99.2716	102830157	G	A
13	rs9300717	99.3042	102836001	A	C
13	rs7322577	99.3085	102836774	C	A
13	rs607540	99.3689	102847580	A	G
13	rs1999168	99.4188	102856506	G	A
13	rs9513993	99.446	102861383	G	A
13	rs1336700	99.4531	102862657	A	G
13	rs7326285	99.4603	102863945	G	A
13	rs9513995	99.5404	102878269	G	A
13	rs4772455	99.5903	102887200	G	A
13	rs7996616	99.6354	102895276	G	A
13	rs9514001	99.6595	102899584	G	A
13	rs1415060	99.6696	102901403	A	C
13	rs1336719	99.6821	102903637	A	G
13	rs2184807	99.8833	102939638	A	G
13	rs8000905	99.8864	102940206	A	G
13	rs9557850	99.9028	102943138	A	G
13	exm2271985	99.9945	102959556	A	G
13	rs9300734	99.9945	102959556	A	G
13	rs9518702	100.094	102977374	A	G
13	rs17590168	100.134	102984457	A	G
13	rs1360974	100.18	102996713	A	G
13	rs6491681	100.18	103021415	A	G
13	rs16960116	100.18	103023677	A	G
13	rs11069485	100.18	103042097	A	G
14	rs2295298	20.2196	24843620	A	G
14	exm1094099	20.222	24845185	A	G
14	rs11848279	20.2267	24848281	G	A
14	rs17122174	48.408	50606616	G	A
14	rs1014879	48.4165	50612401	A	G
14	rs2229869	48.4231	50616878	G	A
14	rs7160591	48.466	50645974	G	A
14	rs9919951	48.487	50660218	A	C
14	rs4900998	48.4947	50665421	A	G
14	rs8017367	48.5096	50675487	A	G
14	rs8012816	60.7744	60750365	A	G
14	rs3783720	66.2829	65475411	G	A
14	exm-rs4466998	66.2829	65475540	C	A
14	rs7148144	66.2854	65499450	A	G
14	rs12435835	66.2855	65499909	A	C
14	exm2251884	66.2876	65519990	A	G
14	rs8007110	66.2881	65525258	G	A
14	rs7152879	66.2892	65535189	G	A
14	rs4902359	66.2899	65542790	A	G
14	rs9944027	66.2913	65556076	G	A
14	rs1063169	75.2969	75747118	A	C
14	rs2268625	76.9491	76439634	G	A
14	rs11622397	94.5404	91340693	A	G
14	rs1286264	94.5425	91342681	G	A
14	rs1286127	94.5916	91390341	G	A
14	rs1286116	94.6118	91409905	G	A
14	rs1286083	94.6457	91442779	G	A
14	exm2272189	94.6538	91450698	G	A
14	rs1286147	94.6712	91467567	C	A
14	rs1296093	94.6863	91482205	A	G
14	rs4904741	94.6903	91486024	G	A
14	exm2267681	94.6938	91489448	A	G
14	rs7156757	94.7177	91512599	A	G
14	rs1285995	94.7207	91515577	G	A
15	rs7177101	42.67	38799369	A	G
15	exm-rs8035957	42.67	38838264	G	A
15	rs12593201	42.67	38844106	A	G
15	rs7170151	42.67	38846678	A	G
15	exm1152134	43.3102	42134097	A	G
15	rs1648835	43.3102	42134301	A	C
15	exm1152137	43.3102	42134416	A	G
15	rs1648830	43.3107	42136199	A	G
15	rs1197669	43.3113	42138456	A	G
15	rs1704348	43.3465	42276176	G	A
15	exm1153053	43.3494	42287606	G	A
15	rs1627062	43.3499	42289675	G	A
15	rs1704365	43.352	42297888	A	G
15	rs7163374	43.352	42297924	G	A
15	rs4924599	43.3528	42300962	G	A
15	rs12904722	43.3536	42304003	A	G
15	rs8029818	43.3553	42310527	G	A
15	rs1668562	43.3553	42310627	A	G
15	rs2724938	43.3567	42315991	G	A
15	rs7496336	43.3586	42323591	A	C
15	rs2724945	43.3591	42325517	A	G
15	rs16972507	43.3593	42326114	A	C
15	rs2665208	43.3594	42326539	A	G
15	rs1712428	43.3611	42333313	C	A
15	rs1668596	43.3618	42336250	A	G
15	rs16962440	49.9091	49716845	A	G
15	rs9920722	49.92	49735112	G	A
15	exm-rs4338740	49.9201	49735297	G	A
15	rs16953563	71.5469	66686770	A	G
15	rs752253	71.6691	66726365	G	A
15	rs1347069	71.6691	66726369	A	G
15	rs8039880	71.7739	66760342	G	A
15	rs6494670	73.3204	67842526	A	G
15	rs11632776	73.3635	67852645	A	G
15	rs11638507	73.4547	67874045	A	G
15	rs11631474	73.7109	67934167	G	A
15	rs4776371	73.7562	67944799	G	A
15	rs16951105	73.8452	67965694	G	A
15	exm1172160	73.9267	67984818	A	G
15	rs997295	74.0611	68016343	C	A
15	rs3784700	74.0671	68017752	G	A
15	exm-rs12593813	74.1484	68036852	A	G
15	rs8042507	74.2001	68048974	C	A
15	rs884202	74.2232	68054388	G	A
15	exm-rs4489954	74.2985	68072075	A	C
15	rs4261478	74.3071	68074084	A	G
15	rs12902904	74.3176	68076533	A	G
15	rs4776970	74.3361	68080886	T	A
15	rs3784716	74.3513	68084450	C	A
15	exm-rs2241423	74.3615	68086838	A	G
15	rs2241423	74.3615	68086838	A	G
15	rs2127162	74.3784	68090824	C	A
15	exm2267781	74.3966	68095085	A	G
15	rs4778730	86.1501	79253321	C	A
15	rs12903619	86.1651	79266570	G	A
15	rs7173329	86.1695	79270451	G	A
15	exm-rs3743200	86.1736	79274046	A	G
15	rs11855231	86.1775	79277511	G	A
15	exm1181372	86.1851	79284127	A	C
15	rs11632207	86.1902	79288634	A	G
15	rs754516	86.1906	79288981	G	A
15	newrs894780	86.2014	79298523	A	G
15	rs930538	86.2124	79308215	G	A
15	rs10851915	86.2275	79321517	A	C
15	rs1373202	86.2278	79321788	A	C
15	rs1822471	86.2339	79327227	A	C
15	exm-rs734446	86.235	79328182	A	G
15	rs734446	86.235	79328182	A	G
15	rs10152417	86.2408	79333228	A	G
15	rs11632649	86.2421	79334460	G	A
15	rs987057	86.2665	79355941	G	A
15	rs736827	86.2698	79358866	G	A
15	rs729650	86.2703	79359310	A	G
15	rs7166032	86.2777	79365780	A	G
15	rs6495367	86.2885	79375347	A	G
16	rs1005454	4.25785	1246270	G	A
16	exm1200229	4.2698	1250389	G	A
16	exm1200233	4.26997	1250446	A	G
16	exm1200316	4.27555	1252369	A	G
16	exm1200325	4.27576	1252441	G	A
16	exm1200362	4.28135	1254369	A	G
16	exm2252436	4.29909	1260481	A	G
16	rs3897150	4.31429	1265720	G	A
16	exm1200627	4.322	1268376	A	G
16	exm1200669	4.32409	1269095	A	G
16	exm1200673	4.32704	1270111	A	G
16	exm1200678	4.32719	1270162	G	A
16	rs1054645	4.32719	1270162	G	A
16	rs12922553	5.74901	1760091	G	A
16	rs8049415	5.81881	1784142	G	A
16	rs4786518	5.86311	1799407	G	A
16	exm1203111	5.90674	1814440	G	A
16	kgp4895516	34.9577	14777006	A	G
16	rs80950	46.5087	23768802	A	C
16	rs2188358	46.7359	23849035	A	G
16	rs727797	46.7695	23860915	A	C
16	rs2106375	46.7826	23865532	C	A
16	rs2188355	46.7889	23867776	A	G
16	rs8056286	46.8238	23880076	A	C
16	rs7404928	46.8486	23888840	G	A
16	rs8063132	46.852	23890061	G	A
16	rs9924860	46.8719	23897059	A	C
16	rs16972944	46.8791	23899609	A	G
16	rs8051034	46.9514	23925134	C	A
16	exm2264595	47.0115	23946385	C	A
16	rs195990	47.0115	23946385	C	A
16	rs1989647	47.0485	23959420	A	G
16	rs9940479	47.0615	23964004	G	A
16	rs120908	47.0617	23964092	A	C
16	rs11074594	47.088	23973371	A	G
16	rs120909	47.1376	23990906	G	A
16	rs6497707	47.1773	24004914	G	A
16	rs7192816	47.2017	24013524	A	G
16	rs8055243	47.2178	24019212	A	C
16	rs8054767	47.2477	24029774	A	C
16	rs7199551	47.2587	24033645	C	A
16	rs3785383	47.2953	24046568	A	G
16	rs6497714	47.3242	24056797	A	G
16	rs4787676	47.3245	24056886	A	C
16	rs1976194	47.3374	24061449	G	A
16	rs10852259	47.3569	24068314	A	G
16	exm2267933	47.4138	24088428	A	G
16	rs2560406	47.4538	24102562	C	A
16	rs880824	47.4588	24104328	A	G
16	rs392715	47.4914	24115822	A	G
16	rs2470688	47.4961	24117477	G	A
16	rs2283540	47.5337	24130770	A	G
16	rs169142	47.537	24131930	G	A
16	rs169143	47.5526	24137448	A	G
16	rs403018	47.588	24151620	G	A
16	rs388119	47.5883	24151737	G	A
16	rs410688	47.5979	24156034	G	A
16	rs449072	47.6118	24162204	A	G
16	rs16973330	47.6477	24178207	A	G
16	rs11865885	47.6486	24178624	G	A
16	rs198145	47.7024	24202615	G	A
16	rs1548384	47.7134	24207509	G	A
16	rs10492797	47.7301	24214952	C	A
16	rs198178	47.7428	24220624	G	A
16	rs2299671	47.8528	24269658	A	G
16	rs9940796	47.8634	24274391	G	A
16	rs2238504	47.8956	24288752	C	A
16	rs2247011	47.9047	24292838	G	A
16	rs9921802	47.9153	24297521	A	C
16	rs2238508	47.9346	24306170	G	A
16	rs8052039	47.9374	24307396	A	G
16	rs12599474	47.9514	24313653	G	A
16	rs7187560	47.971	24322367	A	G
16	rs4787433	47.9734	24323432	C	A
16	rs7191505	47.9795	24326180	G	A
16	rs7201623	47.9901	24330912	G	A
16	rs11074615	47.9948	24332990	A	C
16	rs1859204	48.0008	24335672	A	G
16	rs2238516	48.0099	24339706	A	G
16	rs2238518	48.0108	24340138	G	A
16	rs12149602	48.0162	24342531	A	C
16	rs17828058	48.0374	24351975	G	A
16	rs7184217	48.0398	24353071	A	G
16	rs9929254	48.0509	24357983	A	G
16	rs8047869	48.0532	24359043	G	A
16	rs12925964	48.0751	24368796	G	A
16	rs4788204	56.1181	29995218	A	G
16	exm-rs4077410	56.1216	29998200	A	G
17	rs1083	4.06605	1325297	G	A
17	rs12948915	4.16051	1352429	A	G
17	rs7208768	4.16146	1352701	G	A
17	rs10852857	4.17138	1355551	A	G
17	rs1045280	12.072	4622638	G	A
17	rs1625895	20.8966	7578115	A	G
17	rs1042522	20.8981	7579472	G	C
17	rs7216812	34.4975	11941483	A	G
17	rs976244	34.5201	11956992	G	A
17	rs10432016	34.5693	11990679	A	G
17	rs757594	34.5838	12000632	G	A
17	rs8065164	34.6283	12031109	G	A
17	rs12452497	34.6468	12043777	G	A
17	exm1304226	50.1986	21207834	A	G
17	rs4420579	53.05	26412824	G	A
17	kgp4682208	53.05	26441285	A	C
17	rs4795351	53.05	26473700	C	A
17	exm1305032	53.05	26519204	A	G
17	exm2252913	53.05	26519204	A	G
17	rs17179362	55.0265	27730988	G	A
17	rs9900280	55.0987	27769598	G	A
17	rs4795512	55.134	27788504	G	A
17	rs4794858	55.1359	27789546	C	A
17	rs12601608	55.1571	27800863	A	G
17	rs559972	55.1825	27814496	A	G
17	rs9899063	59.4592	29431407	A	G
17	rs2905794	59.6313	29470002	G	A
17	rs1801052	59.8041	29508775	G	A
17	rs1013948	59.9019	29530709	G	A
17	rs2905877	59.9579	29543269	C	A
17	exm1309662	60.2946	29623288	A	G
17	exm2267997	60.3184	29629326	G	A
17	rs12602834	60.3499	29637308	G	A
17	rs1129506	60.3844	29646032	G	A
17	rs11867465	60.4097	29652456	A	G
17	exm-rs712039	69.0477	35850553	A	G
17	rs853214	69.0573	35860964	A	G
17	rs1051838	69.0663	35870833	A	G
17	rs708563	74.2586	43340936	G	A
17	exm1330395	74.2606	43342141	G	C
17	rs7213493	74.2728	43349176	A	G
17	rs7222751	74.2827	43354930	A	G
17	exm1330464	74.2995	43364638	A	G
17	rs2074289	74.2999	43364914	G	A
17	rs2867316	74.3198	43376447	A	G
17	rs12449740	74.32	43385349	A	G
17	rs1864325	74.32	43977827	A	G
17	exm2264629	74.32	43985636	A	C
17	rs1467967	74.32	43986179	G	A
17	rs8078967	74.32	44008101	A	G
17	exm-rs242557	74.32	44019712	A	G
17	rs3785883	74.3308	44054433	A	G
17	rs2435207	74.3327	44058928	A	G
17	rs17651507	74.3327	44059010	A	T
17	exm1330988	74.3335	44060859	G	A
17	exm1330998	74.3335	44061023	A	G
17	exm1331000	74.3335	44061036	G	A
17	exm1331004	74.3336	44061123	A	G
17	exm1331008	74.3336	44061278	A	G
17	rs2258689	74.3361	44067382	G	A
17	exm1331021	74.3362	44067400	G	A
17	rs2435200	74.338	44071851	A	G
17	exm1331057	74.34	44076665	G	A
17	exm-rs8070723	74.3418	44081064	G	A
17	rs1052587	74.3506	44102604	G	A
17	rs198550	79.6441	48652875	A	G
17	exm1336800	79.6442	48653130	A	G
17	rs12936750	79.6523	48667734	G	A
17	rs6504171	95.1434	61710010	A	G
17	exm-rs7209435	95.1506	61712964	G	A
17	rs11658329	95.2737	61763031	G	C
17	rs17633401	99.6701	64301363	A	G
17	rs4791072	99.684	64310496	A	G
17	rs9890911	99.6917	64315569	A	G
17	exm-rs9912468	99.696	64318357	G	C
17	rs9635753	99.7125	64329197	C	A
17	rs12450534	99.7167	64331957	A	G
17	rs8078231	99.7245	64337021	A	G
17	exm2272606	99.7296	64340380	G	A
17	rs11654719	99.7296	64340380	G	A
17	rs7225452	99.7904	64380274	G	A
17	rs4536508	99.795	64383331	G	A
17	rs4417581	99.8217	64400808	A	C
17	rs7221968	99.8483	64418269	G	A
17	rs973752	99.8641	64428612	G	A
17	rs7224533	99.8727	64434272	G	A
17	rs1005651	99.8784	64438011	C	A
17	rs228882	99.8877	64444148	A	C
17	rs7207499	99.8923	64447165	A	G
17	rs4082896	99.894	64448243	G	A
17	rs3848428	99.8974	64450476	G	A
17	rs17771145	99.9016	64453228	A	G
17	rs7216431	99.9028	64454050	A	G
17	rs8074669	99.916	64462660	G	A
17	rs3848423	99.9224	64466864	A	G
17	rs7225164	99.9457	64482151	A	G
17	rs116187	99.9694	64497737	A	G
17	rs956952	100.001	64518507	A	C
17	rs9913336	100.01	64524697	A	G
17	rs1806448	100.013	64526395	G	A
17	rs10512513	100.026	64535138	C	A
17	rs11869821	100.043	64546282	A	C
17	rs7220007	100.07	64563520	A	G
17	rs12938937	100.079	64569453	A	G
17	rs8071862	100.079	64569892	A	G
17	rs8069696	100.086	64574473	A	C
17	rs8080721	100.103	64585357	G	A
17	rs9897537	100.11	64601925	A	G
17	rs227913	100.11	64607394	C	A
17	rs2024321	100.11	64616608	G	A
17	rs877447	100.11	64626533	A	G
17	rs11079662	100.11	64628388	G	A
17	rs9896282	100.11	64638772	A	G
17	rs9902960	100.11	64639269	A	G
17	rs16959868	100.112	64652112	A	G
17	rs9911259	100.117	64654915	C	A
17	rs8070293	100.168	64682078	A	G
17	rs8072920	100.175	64686048	G	A
17	rs721429	100.186	64691905	A	G
17	rs9896191	100.195	64696485	G	A
17	rs8081512	100.218	64708866	A	G
17	rs16960110	100.225	64712832	G	A
17	rs4465636	100.236	64718170	G	A
17	rs11079667	100.248	64725031	A	G
17	rs9912154	100.255	64728707	A	G
17	rs9899787	100.259	64730629	G	A
17	rs6504452	100.26	64731402	A	G
17	rs12451026	100.264	64733562	A	C
17	rs8070561	100.29	64747056	A	G
17	rs9893560	100.313	64759588	G	A
17	rs4528612	100.339	64773299	A	G
17	rs3889237	100.35	64779430	A	C
17	rs4144640	100.355	64781679	G	A
17	exm1347199	100.357	64783081	G	A
17	rs9890506	100.359	64784183	A	G
17	rs16960228	100.368	64788827	A	G
17	rs8074995	100.374	64792131	A	G
17	rs2286678	100.541	64881075	G	A
17	exm2268017	100.707	64969815	G	A
17	rs3826347	100.708	64970002	G	A
17	rs8065024	100.731	64982090	A	G
17	rs8064884	100.744	64989035	A	G
17	rs713572	100.747	64991061	G	A
17	rs7219571	100.751	64992951	G	A
17	rs8071936	100.762	64999003	C	A
17	exm2264647	100.764	65000219	A	C
17	rs7217856	100.772	65004401	G	A
17	rs11651301	100.849	65045326	G	A
17	rs2270084	100.859	65050305	A	G
17	exm1347413	100.862	65052304	A	G
17	rs4968857	105.037	67420433	G	A
17	rs12451722	105.058	67434225	G	A
17	rs1972933	105.068	67440811	A	C
17	rs7213686	105.087	67453474	G	A
17	rs2440134	105.098	67460813	A	G
17	rs2716227	105.104	67464569	G	A
17	exm2272551	105.136	67486221	G	A
17	rs12948059	105.149	67494494	G	A
17	rs2521348	105.157	67499717	A	G
17	rs2074027	105.161	67502138	G	A
17	rs2074031	105.192	67522975	G	A
17	rs2074032	105.192	67523260	G	A
17	rs2521365	105.207	67532855	G	A
17	rs2716191	105.212	67536322	A	G
17	rs959260	120.554	73369422	G	A
19	exm1402568	5.07016	2039727	A	G
19	rs2302585	5.09053	2043271	A	G
19	rs1599860	5.09573	2044175	A	C
19	exm1402663	5.13395	2050823	A	C
19	rs350916	14.1267	4094775	G	A
19	rs1979013	14.1405	4098947	A	G
19	rs10424545	14.1787	4110492	A	C
19	rs350896	14.187	4112988	A	G
19	rs1823059	14.1969	4115993	A	G
19	rs350892	14.1991	4116652	A	G
19	rs12459940	14.2065	4118871	G	A
19	rs4804833	25.4296	7970635	A	G
19	exm2254102	25.4423	7975204	A	G
19	exm2254103	25.4436	7975658	A	C
19	exm1432879	33.6263	13318811	A	G
19	rs3816027	33.6603	13335432	G	A
19	exm2272763	33.6627	13336617	A	G
19	rs16042	33.6717	13341037	A	G
19	rs16031	33.7381	13373477	A	G
19	rs4926244	33.741	13374913	G	A
19	rs7250783	33.7444	13376536	A	G
19	rs11666813	33.7525	13380490	G	A
19	rs10403191	33.7706	13389377	G	A
19	rs4499352	33.8258	13416350	C	A
19	rs4926265	33.8352	13420933	G	A
19	rs2292035	33.8491	13427743	C	A
19	rs1502017	33.8544	13430324	A	G
19	rs10407144	33.8569	13431565	G	A
19	rs10409541	33.8601	13433127	A	G
19	rs8101955	33.8724	13439130	G	A
19	rs10425496	33.877	13441387	G	A
19	rs12460484	33.8935	13449416	G	A
19	rs7256928	33.8993	13452275	G	A
19	rs6511863	33.9115	13458243	A	G
19	rs4926279	33.9323	13468431	C	A
19	rs8105564	33.9523	13478170	G	A
19	rs7250857	33.9659	13484853	G	A
19	rs2419549	33.9852	13494259	A	G
19	rs8109003	34.0347	13518462	A	C
19	exm2272818	34.0377	13519929	A	C
19	rs2112464	34.0634	13532476	A	C
19	rs4632265	34.0758	13538543	C	A
19	rs17777810	34.1123	13556388	G	A
19	rs3764615	34.1278	13563952	A	C
19	rs1862262	34.1293	13564687	A	C
19	rs11879128	34.1634	13581369	G	A
19	rs12972559	34.1735	13586291	G	A
19	rs4926293	34.1954	13597003	G	A
[truncated: 200 more rows]
