# Supplementary material for: Missense Variant in MAPK Inactivator PTPN5 Is Associated with Decreased Severity of Post-Burn Hypertrophic Scarring
Source: PLoS One. 2016 Feb 12;11(2):e0149206. doi: 10.1371/journal.pone.0149206 (PMC4752497; doi:10.1371/journal.pone.0149206)
Supplement: S1 File — Genotype data are supplied in PLINK [30] binary format, and phenotype- and covariate data are provided as a tab-delimited text file. (ZIP) [file pone.0149206.s001.zip › MAPK_SNPs_HTS.fam]

3 109253 0 0 1 -9
6 109256 0 0 2 -9
7 109257 0 0 1 -9
8 109258 0 0 1 -9
10 109260 0 0 2 -9
11 109261 0 0 1 -9
12 109262 0 0 1 -9
14 109264 0 0 1 -9
15 109265 0 0 1 -9
17 109267 0 0 1 -9
18 109268 0 0 1 -9
22 109272 0 0 2 -9
23 109273 0 0 1 -9
24 109274 0 0 1 -9
25 109275 0 0 1 -9
26 109276 0 0 1 -9
27 109277 0 0 1 -9
29 109279 0 0 1 -9
30 109280 0 0 1 -9
31 109281 0 0 1 -9
33 109283 0 0 1 -9
34 109284 0 0 1 -9
35 109285 0 0 2 -9
36 109286 0 0 1 -9
37 109287 0 0 1 -9
40 109290 0 0 1 -9
41 109291 0 0 1 -9
42 109292 0 0 2 -9
43 109293 0 0 2 -9
44 109294 0 0 2 -9
45 109295 0 0 1 -9
46 109296 0 0 2 -9
48 109298 0 0 1 -9
50 109300 0 0 1 -9
51 109301 0 0 2 -9
53 109303 0 0 2 -9
54 109304 0 0 2 -9
55 109305 0 0 2 -9
56 109306 0 0 1 -9
57 109307 0 0 1 -9
58 109308 0 0 1 -9
59 109309 0 0 2 -9
60 109310 0 0 1 -9
62 109312 0 0 1 -9
63 109314 0 0 2 -9
64 109315 0 0 2 -9
65 109316 0 0 1 -9
66 109317 0 0 2 -9
67 109318 0 0 2 -9
69 109320 0 0 1 -9
71 109322 0 0 1 -9
72 109323 0 0 2 -9
74 109325 0 0 2 -9
75 109326 0 0 1 -9
76 109327 0 0 1 -9
77 109328 0 0 1 -9
78 109329 0 0 1 -9
79 109330 0 0 2 -9
80 109331 0 0 2 -9
81 109332 0 0 2 -9
82 109333 0 0 1 -9
84 109335 0 0 1 -9
85 109336 0 0 1 -9
86 109337 0 0 1 -9
87 109338 0 0 1 -9
88 109339 0 0 1 -9
89 109340 0 0 2 -9
90 109341 0 0 1 -9
92 109343 0 0 1 -9
93 109344 0 0 1 -9
95 109346 0 0 2 -9
97 109347 0 0 1 -9
98 109348 0 0 2 -9
100 109350 0 0 2 -9
101 109351 0 0 1 -9
102 109352 0 0 1 -9
103 109353 0 0 1 -9
104 109354 0 0 1 -9
105 109355 0 0 2 -9
106 109356 0 0 1 -9
107 109357 0 0 1 -9
108 109358 0 0 1 -9
110 109360 0 0 1 -9
111 109361 0 0 2 -9
112 109362 0 0 1 -9
113 109363 0 0 1 -9
114 109364 0 0 1 -9
117 109367 0 0 1 -9
118 109368 0 0 1 -9
120 109370 0 0 1 -9
121 109371 0 0 1 -9
122 109372 0 0 1 -9
123 109373 0 0 2 -9
124 109374 0 0 1 -9
125 109375 0 0 2 -9
126 109376 0 0 1 -9
127 109377 0 0 1 -9
128 109378 0 0 1 -9
129 109379 0 0 2 -9
130 109380 0 0 1 -9
131 109381 0 0 1 -9
132 109382 0 0 1 -9
133 109383 0 0 1 -9
134 109384 0 0 1 -9
135 109385 0 0 1 -9
136 109386 0 0 1 -9
137 109387 0 0 1 -9
138 109388 0 0 1 -9
139 109389 0 0 1 -9
140 109390 0 0 1 -9
141 109391 0 0 1 -9
142 109392 0 0 1 -9
143 109393 0 0 2 -9
144 109394 0 0 2 -9
145 109395 0 0 1 -9
146 109396 0 0 1 -9
147 109397 0 0 1 -9
148 109398 0 0 1 -9
149 109399 0 0 1 -9
150 109400 0 0 1 -9
152 109402 0 0 1 -9
154 109404 0 0 1 -9
155 109405 0 0 1 -9
156 109406 0 0 2 -9
158 109408 0 0 1 -9
159 109409 0 0 1 -9
160 109410 0 0 2 -9
162 109412 0 0 1 -9
163 109413 0 0 1 -9
164 109414 0 0 2 -9
165 109415 0 0 2 -9
166 109416 0 0 1 -9
167 109417 0 0 1 -9
168 109418 0 0 1 -9
170 109420 0 0 1 -9
171 109421 0 0 2 -9
172 109422 0 0 2 -9
173 109423 0 0 1 -9
174 109424 0 0 1 -9
175 109425 0 0 1 -9
176 109426 0 0 1 -9
177 109427 0 0 1 -9
178 109428 0 0 2 -9
179 109429 0 0 1 -9
180 109430 0 0 2 -9
181 109431 0 0 2 -9
182 109432 0 0 1 -9
183 109433 0 0 1 -9
184 109434 0 0 2 -9
185 109435 0 0 1 -9
186 109436 0 0 1 -9
187 109437 0 0 1 -9
188 109438 0 0 2 -9
189 109439 0 0 1 -9
190 109440 0 0 1 -9
191 109441 0 0 1 -9
192 109442 0 0 1 -9
193 109443 0 0 1 -9
194 109444 0 0 2 -9
195 109445 0 0 1 -9
196 109446 0 0 2 -9
197 109447 0 0 1 -9
198 109448 0 0 1 -9
199 109449 0 0 1 -9
200 109450 0 0 1 -9
201 109451 0 0 1 -9
202 109452 0 0 2 -9
203 109453 0 0 1 -9
204 109454 0 0 2 -9
205 109455 0 0 1 -9
206 109456 0 0 1 -9
207 109457 0 0 2 -9
208 109458 0 0 1 -9
209 109459 0 0 1 -9
210 109461 0 0 2 -9
211 109462 0 0 1 -9
212 109463 0 0 2 -9
213 109464 0 0 2 -9
214 109465 0 0 1 -9
215 109466 0 0 1 -9
216 109467 0 0 2 -9
217 109468 0 0 1 -9
218 109469 0 0 1 -9
219 109470 0 0 1 -9
220 109471 0 0 2 -9
221 109472 0 0 1 -9
222 109473 0 0 2 -9
223 109474 0 0 2 -9
224 109475 0 0 1 -9
225 109476 0 0 1 -9
226 109477 0 0 1 -9
227 109478 0 0 2 -9
228 109479 0 0 1 -9
229 109480 0 0 1 -9
230 109481 0 0 2 -9
231 109482 0 0 2 -9
232 109483 0 0 1 -9
233 109484 0 0 1 -9
234 109485 0 0 2 -9
235 109486 0 0 1 -9
236 109487 0 0 2 -9
237 109488 0 0 1 -9
238 109489 0 0 1 -9
239 109490 0 0 2 -9
240 109491 0 0 1 -9
241 109492 0 0 1 -9
242 109493 0 0 1 -9
243 109494 0 0 1 -9
244 109495 0 0 2 -9
245 109496 0 0 1 -9
246 109497 0 0 1 -9
247 109498 0 0 1 -9
248 109499 0 0 2 -9
249 109500 0 0 2 -9
250 109501 0 0 2 -9
251 109502 0 0 1 -9
252 109503 0 0 1 -9
254 109505 0 0 1 -9
255 109506 0 0 2 -9
256 109507 0 0 1 -9
257 109508 0 0 1 -9
258 109509 0 0 1 -9
259 109510 0 0 2 -9
260 109511 0 0 1 -9
261 109512 0 0 1 -9
262 109513 0 0 1 -9
263 109514 0 0 2 -9
264 109515 0 0 1 -9
265 109516 0 0 1 -9
266 109517 0 0 2 -9
267 109518 0 0 2 -9
268 109519 0 0 2 -9
269 109520 0 0 1 -9
270 109521 0 0 1 -9
271 109522 0 0 1 -9
272 109523 0 0 1 -9
273 109524 0 0 2 -9
274 109525 0 0 1 -9
275 109526 0 0 1 -9
276 109527 0 0 1 -9
277 109528 0 0 1 -9
278 109529 0 0 2 -9
279 109530 0 0 1 -9
280 109531 0 0 2 -9
281 109532 0 0 2 -9
282 109533 0 0 1 -9
283 109534 0 0 1 -9
284 109535 0 0 2 -9
285 109536 0 0 1 -9
286 109537 0 0 1 -9
287 109538 0 0 1 -9
290 109540 0 0 1 -9
291 109541 0 0 2 -9
292 109542 0 0 2 -9
293 109543 0 0 2 -9
294 109544 0 0 1 -9
295 109545 0 0 1 -9
296 109546 0 0 1 -9
297 109547 0 0 2 -9
298 109548 0 0 1 -9
299 109549 0 0 2 -9
300 109550 0 0 2 -9
301 109551 0 0 2 -9
302 109552 0 0 2 -9
304 109554 0 0 1 -9
305 109555 0 0 1 -9
306 109556 0 0 1 -9
307 109557 0 0 1 -9
308 109558 0 0 1 -9
309 109559 0 0 1 -9
310 109560 0 0 2 -9
311 109561 0 0 1 -9
312 109562 0 0 1 -9
313 109563 0 0 1 -9
314 109564 0 0 1 -9
315 109565 0 0 1 -9
316 109566 0 0 2 -9
317 109567 0 0 1 -9
319 109569 0 0 1 -9
320 109570 0 0 2 -9
321 109571 0 0 1 -9
322 109572 0 0 2 -9
323 109573 0 0 1 -9
324 109574 0 0 1 -9
325 109575 0 0 1 -9
326 109576 0 0 2 -9
328 109578 0 0 1 -9
329 109579 0 0 1 -9
330 109580 0 0 1 -9
331 109581 0 0 1 -9
332 109582 0 0 1 -9
333 109583 0 0 2 -9
334 109584 0 0 2 -9
335 109585 0 0 2 -9
336 109586 0 0 1 -9
337 109587 0 0 1 -9
339 109589 0 0 2 -9
341 109591 0 0 1 -9
343 109593 0 0 1 -9
344 109594 0 0 1 -9
345 109595 0 0 2 -9
346 109596 0 0 1 -9
347 109597 0 0 1 -9
348 109598 0 0 1 -9
349 109599 0 0 2 -9
350 109600 0 0 1 -9
351 109601 0 0 1 -9
352 109602 0 0 1 -9
353 109603 0 0 1 -9
354 109604 0 0 1 -9
355 109605 0 0 1 -9
356 109606 0 0 1 -9
357 109607 0 0 1 -9
358 109608 0 0 1 -9
360 109610 0 0 1 -9
361 109611 0 0 1 -9
362 109612 0 0 1 -9
363 109613 0 0 1 -9
364 109614 0 0 1 -9
365 109615 0 0 2 -9
367 109617 0 0 1 -9
368 109618 0 0 1 -9
369 109619 0 0 2 -9
370 109620 0 0 1 -9
371 109621 0 0 1 -9
372 109622 0 0 2 -9
373 109623 0 0 1 -9
375 109625 0 0 1 -9
376 109626 0 0 1 -9
377 109627 0 0 1 -9
378 109628 0 0 1 -9
379 109629 0 0 2 -9
380 109630 0 0 2 -9
382 109632 0 0 1 -9
383 109633 0 0 1 -9
384 109634 0 0 1 -9
385 109635 0 0 2 -9
386 109636 0 0 2 -9
387 109637 0 0 2 -9
388 109638 0 0 1 -9
389 109639 0 0 2 -9
390 109640 0 0 2 -9
391 109641 0 0 1 -9
392 109642 0 0 1 -9
394 109644 0 0 1 -9
395 109645 0 0 2 -9
396 109646 0 0 1 -9
397 109647 0 0 1 -9
398 109648 0 0 1 -9
399 109649 0 0 2 -9
400 109650 0 0 2 -9
401 109651 0 0 1 -9
402 109652 0 0 1 -9
403 109653 0 0 1 -9
404 109654 0 0 1 -9
405 109655 0 0 2 -9
406 109656 0 0 2 -9
407 109657 0 0 1 -9
408 109658 0 0 1 -9
409 109659 0 0 1 -9
410 109660 0 0 1 -9
411 109661 0 0 1 -9
412 109662 0 0 1 -9
413 109663 0 0 1 -9
414 109664 0 0 1 -9
415 109665 0 0 2 -9
416 109666 0 0 1 -9
417 109667 0 0 1 -9
418 109668 0 0 2 -9
419 109669 0 0 1 -9
420 109670 0 0 1 -9
421 109671 0 0 1 -9
422 109672 0 0 1 -9
423 109673 0 0 1 -9
424 109674 0 0 1 -9
425 109675 0 0 1 -9
428 109678 0 0 2 -9
429 109679 0 0 1 -9
430 109680 0 0 2 -9
431 109681 0 0 1 -9
433 109683 0 0 1 -9
434 109684 0 0 1 -9
435 109685 0 0 1 -9
437 109687 0 0 1 -9
438 109688 0 0 1 -9
439 109689 0 0 1 -9
440 109690 0 0 1 -9
441 109691 0 0 1 -9
442 109692 0 0 2 -9
443 109693 0 0 1 -9
444 109694 0 0 1 -9
445 109695 0 0 1 -9
447 109697 0 0 1 -9
448 109698 0 0 1 -9
449 109699 0 0 2 -9
450 109700 0 0 1 -9
451 109701 0 0 1 -9
452 109702 0 0 1 -9
453 109703 0 0 1 -9
454 109704 0 0 1 -9
455 109705 0 0 1 -9
456 109706 0 0 1 -9
457 109707 0 0 2 -9
458 109708 0 0 2 -9
459 109709 0 0 1 -9
460 109710 0 0 1 -9
461 109711 0 0 1 -9
462 109712 0 0 2 -9
463 109713 0 0 1 -9
464 109714 0 0 1 -9
465 109715 0 0 1 -9
466 109716 0 0 1 -9
467 109717 0 0 1 -9
468 109718 0 0 1 -9
469 109719 0 0 1 -9
470 109720 0 0 2 -9
471 109721 0 0 2 -9
472 109722 0 0 2 -9
473 109723 0 0 1 -9
474 109724 0 0 1 -9
475 109725 0 0 1 -9
476 109726 0 0 1 -9
477 109727 0 0 1 -9
478 109728 0 0 1 -9
479 109729 0 0 1 -9
481 109740 0 0 1 -9
482 109741 0 0 2 -9
483 109742 0 0 1 -9
484 109743 0 0 2 -9
485 109744 0 0 1 -9
486 109745 0 0 1 -9
487 109746 0 0 1 -9
488 109747 0 0 1 -9
489 109748 0 0 1 -9
490 109749 0 0 1 -9
491 109750 0 0 2 -9
492 109751 0 0 2 -9
493 109752 0 0 2 -9
494 109753 0 0 1 -9
495 109754 0 0 1 -9
496 109755 0 0 2 -9
498 109757 0 0 2 -9
499 109758 0 0 1 -9
500 109759 0 0 1 -9
501 109760 0 0 1 -9
502 109761 0 0 2 -9
503 109762 0 0 2 -9
505 109764 0 0 1 -9
506 109765 0 0 1 -9
508 109767 0 0 1 -9
510 109769 0 0 2 -9
512 109771 0 0 1 -9
513 109772 0 0 1 -9
514 109773 0 0 1 -9
515 109774 0 0 2 -9
516 109775 0 0 1 -9
517 109776 0 0 2 -9
518 109777 0 0 2 -9
519 109778 0 0 1 -9
520 109779 0 0 1 -9
521 109780 0 0 1 -9
522 109781 0 0 1 -9
523 109782 0 0 1 -9
524 109783 0 0 1 -9
525 109784 0 0 1 -9
526 109785 0 0 1 -9
527 109786 0 0 1 -9
528 109787 0 0 2 -9
529 109788 0 0 2 -9
531 109790 0 0 2 -9
532 109791 0 0 2 -9
533 109792 0 0 1 -9
534 109793 0 0 1 -9
535 109794 0 0 2 -9
536 109795 0 0 1 -9
538 109797 0 0 2 -9
539 109798 0 0 1 -9
540 109799 0 0 1 -9
541 109800 0 0 1 -9
542 109801 0 0 1 -9
543 109802 0 0 1 -9
544 109803 0 0 1 -9
545 109804 0 0 1 -9
546 109805 0 0 2 -9
548 109807 0 0 1 -9
549 109808 0 0 1 -9
550 109809 0 0 1 -9
551 109810 0 0 1 -9
553 109812 0 0 1 -9
554 109813 0 0 2 -9
556 109815 0 0 1 -9
557 109816 0 0 2 -9
558 109817 0 0 1 -9
560 109819 0 0 1 -9
561 109820 0 0 1 -9
562 109821 0 0 2 -9
563 109822 0 0 1 -9
564 109823 0 0 2 -9
565 109824 0 0 1 -9
567 109826 0 0 1 -9
568 109827 0 0 1 -9
569 109828 0 0 2 -9
570 109829 0 0 1 -9
572 109831 0 0 1 -9
573 109832 0 0 1 -9
575 109834 0 0 1 -9
576 109835 0 0 2 -9
578 109837 0 0 1 -9
580 109839 0 0 1 -9
581 109840 0 0 1 -9
582 109841 0 0 1 -9
583 109842 0 0 1 -9
584 109843 0 0 2 -9
585 109844 0 0 1 -9
586 109845 0 0 1 -9
587 109846 0 0 2 -9
589 109848 0 0 1 -9
590 109849 0 0 1 -9
591 109850 0 0 1 -9
592 109851 0 0 1 -9
593 109852 0 0 1 -9
594 109853 0 0 1 -9
595 109854 0 0 2 -9
596 109855 0 0 2 -9
598 109857 0 0 1 -9
599 109858 0 0 1 -9
600 109859 0 0 2 -9
601 109860 0 0 1 -9
602 109861 0 0 1 -9
603 109862 0 0 1 -9
604 109863 0 0 2 -9
605 109864 0 0 2 -9
607 109866 0 0 1 -9
608 109867 0 0 1 -9
610 109869 0 0 1 -9
611 109870 0 0 1 -9
622 112600 0 0 1 -9
623 112601 0 0 1 -9
