# Supplementary material for: Missense Variant in MAPK Inactivator PTPN5 Is Associated with Decreased Severity of Post-Burn Hypertrophic Scarring
Source: PLoS One. 2016 Feb 12;11(2):e0149206. doi: 10.1371/journal.pone.0149206 (PMC4752497; doi:10.1371/journal.pone.0149206)
Supplement: S1 Table — Results are from joint testing of all four VSS variables using MultiPhen [26], with adjustment for age, sex, %TBSA burned, number of operations, and population stratification. (XLS) [file pone.0149206.s002.xls]

## Sheet: Sheet1
SNP	Gene	Chromosome	Position	Alleles	P
rs56234898	PTPN5	11	18765648	[A/G]	1.33353e-06
rs2030323	BDNF	11	27728539	[A/C]	0.000191881
rs12726519	PLA2G4A	1	186898065	[T/C]	0.000551337
rs6265	BDNF	11	27679916	[T/C]	0.000612178
rs10767664	BDNF	11	27725986	[A/T]	0.000646397
rs10832979	PTPN5	11	18780344	[T/C]	0.000670833
rs755796	PTPN5	11	18777171	[A/G]	0.00168329
rs9944027	MAX	14	65556076	[T/C]	0.00216518
rs6445703	CACNA2D3	3	54626332	[T/C]	0.0025274
rs880824	PRKCB	16	24104328	[A/G]	0.0052115
rs1668562	PLA2G4E	15	42310627	[A/G]	0.0056342
rs1441433	PPP3CA	4	102209360	[T/G]	0.00679797
rs34193571	RASGRF2	5	80409526	[T/C]	0.00852084
rs10735005	CACNA2D4	12	1995403	[T/C]	0.00928423
rs6686848	PLA2G4A	1	186887107	[A/C]	0.00987334
rs2307198	PLA2G4A	1	186946912	[A/G]	0.0117347
rs12452497	MAP2K4	17	12043777	[A/G]	0.0126435
rs10937534	FGF12	3	191873224	[T/C]	0.013473
rs1398599	PTPRR	12	71135522	[T/G]	0.0139002
rs8065164	MAP2K4	17	12031109	[T/C]	0.013963
rs7530686	NGF	1	115863900	[T/C]	0.0142565
rs9899787	PRKCA	17	64730629	[A/G]	0.0147391
rs11130435	CACNA2D3	3	54867313	[T/C]	0.0156392
rs1058304	AKT3	1	243664857	[T/C]	0.0164665
rs9929254	CACNG3	16	24357983	[A/G]	0.0169713
rs2560406	PRKCB	16	24102562	[T/G]	0.0171091
rs10407144	CACNA1A	19	13431565	[T/C]	0.0171551
rs11079667	PRKCA	17	64725031	[A/G]	0.0180638
rs2665208	PLA2G4E	15	42326539	[A/G]	0.0181072
rs1808602	TGFBR2	3	30690424	[A/G]	0.0188095
rs7308134	CACNA2D4	12	1987245	[A/G]	0.0211114
rs4776970	MAP2K5	15	68080886	[A/T]	0.021638
rs2802462	GNG12	1	68247614	[A/G]	0.0216684
rs6780761	MECOM	3	169033482	[A/G]	0.0219845
rs7612163	MECOM	3	169017471	[T/C]	0.0224066
rs926389	RPS6KA2	6	167100377	[T/C]	0.0225514
rs392715	PRKCB	16	24115822	[A/G]	0.0230643
rs3897150	CACNA1H	16	1265720	[T/C]	0.023251
rs1138294	MAP3K6	1	27688633	[A/G]	0.02415
rs16973330	PRKCB	16	24178207	[T/C]	0.0244713
rs4522809	TGFBR2	3	30668684	[A/G]	0.0247904
rs11013093	CACNB2	10	18518934	[T/C]	0.0256921
rs1599860	MKNK2	19	2044175	[A/C]	0.0258474
rs6823664	MAPK10	4	87326724	[T/C]	0.025891
rs9912154	PRKCA	17	64728707	[T/C]	0.0259557
rs11130428	CACNA2D3	3	54622159	[T/G]	0.0265768
rs546782	FGF9	13	22275946	[A/T]	0.0266651
rs1948308	NTRK2	9	87616257	[A/G]	0.0267981
rs28603308	RASGRF1	15	79284127	[A/C]	0.0274354
rs1977389	FAS	10	90773494	[T/G]	0.0281593
rs12925964	CACNG3	16	24368796	[T/C]	0.0284406
rs1045280	ARRB2	17	4622638	[T/C]	0.0285548
rs7855888	NTRK2	9	87452058	[T/C]	0.0285933
rs9611204	CACNA1I	22	40010383	[A/G]	0.0288957
rs6942458	CACNA2D1	7	81782514	[A/G]	0.0289115
rs606959	ATF2	2	176025463	[A/G]	0.0291543
rs10879187	PTPRR	12	71111957	[T/C]	0.0301118
rs2850369	PPP3CA	4	102232985	[T/C]	0.0310897
rs9355584	RPS6KA2	6	166971926	[A/C]	0.0311147
rs1513098	PTPRR	12	71151880	[A/G]	0.031538
rs9920722	FGF7	15	49735112	[T/C]	0.0321992
rs12198203	RPS6KA2	6	167084126	[T/C]	0.032402
rs4926279	CACNA1A	19	13468431	[A/C]	0.0328289
rs490528	ARRB1	11	75001493	[A/C]	0.0333158
rs2178006	PPP3CA	4	101970512	[T/C]	0.0338625
rs358493	CACNA2D3	3	55072187	[T/C]	0.0345143
rs916390	RPS6KA2	6	167029135	[T/C]	0.0345772
rs4608765	MAPK10	4	87259268	[T/C]	0.0347423
rs7419	GNG12	1	68167491	[T/C]	0.0352155
rs2299978	STK4	20	43687706	[T/C]	0.0356361
rs2040397	MAPKAPK2	3	50670078	[T/C]	0.036234
rs2724938	PLA2G4E	15	42315991	[A/G]	0.0365001
rs11879128	CACNA1A	19	13581369	[T/C]	0.0372638
rs34114	RASGRF2	5	80405669	[T/C]	0.0373738
rs1026732	MAP2K5	15	68095085	[A/G]	0.0375794
rs11758794	MAP3K3	6	161521680	[A/G]	0.0385084
rs132975	PLA2G6	22	38562258	[T/C]	0.0389032
rs132575	CACNA1I	22	39982721	[A/G]	0.0390051
rs9347140	RPS6KA2	6	167058026	[A/G]	0.0391795
rs11062006	CACNA2D4	12	1964267	[T/C]	0.0397057
rs3730386	PRKACG	9	71628207	[C/G]	0.0399125
rs4338740	FGF7	15	49735297	[T/C]	0.0403693
rs565476	RASGRF2	5	80307193	[A/G]	0.0411038
rs2246675	GNG12	1	68290946	[A/G]	0.0422236
rs1013948	NF1	17	29530709	[A/G]	0.0429234
rs9912468	PRKCA	17	64318357	[C/G]	0.043059
rs993864	CACNB2	10	18539795	[T/C]	0.0434147
rs7920123	CACNB2	10	18656963	[A/C]	0.0434332
rs884328	AKT3	1	243654278	[A/G]	0.04384
rs9890911	PRKCA	17	64315569	[T/C]	0.0438428
rs13132206	MAPK10	4	87255851	[A/G]	0.0440039
rs11013126	CACNB2	10	18528245	[T/C]	0.0441323
rs6559838	NTRK2	9	87553563	[T/C]	0.0441948
rs4261478	MAP2K5	15	68074084	[A/G]	0.0448346
rs10493038	RPS6KA1	1	26865688	[A/G]	0.0450555
rs80950	CHP2	16	23768802	[T/G]	0.0452042
rs6912539	MAP3K5	6	137108757	[A/G]	0.0477172
rs2282238	DUSP5	10	112262561	[C/G]	0.0486406
rs762898	CACNA2D2	3	50480863	[T/C]	0.048734
rs7641260	FGF12	3	192028670	[T/C]	0.0489623
rs499090	RASGRF2	5	80300491	[A/G]	0.0489712
rs489161	ARRB1	11	74999953	[A/G]	0.0492434
rs1880942	PPP3CA	4	101953182	[T/C]	0.0493889
rs146953558	FLNC	7	128485240	[T/C]	0.0494314
rs10927040	AKT3	1	243731693	[T/C]	0.0494795
rs448378	MECOM	3	169100899	[A/G]	0.0509092
rs4417581	PRKCA	17	64400808	[T/G]	0.0510972
rs11716015	MECOM	3	169320058	[T/C]	0.0513916
rs9848565	FGF12	3	191901623	[T/C]	0.0520615
rs12629466	MECOM	3	168889604	[T/C]	0.0526471
rs6021275	NFATC2	20	50155124	[A/G]	0.0527724
rs35533223	MAP3K3	6	161508880	[A/C]	0.0537814
rs9518598	FGF14	13	102572919	[A/G]	0.0540091
rs10911952	PLA2G4A	1	186868740	[T/C]	0.0542969
rs6921577	RPS6KA2	6	167083690	[A/G]	0.0555232
rs11631474	MAP2K5	15	67934167	[A/G]	0.0558369
rs770463	MEF2C	5	88194950	[T/C]	0.0567542
rs11848279	NFATC4	14	24848281	[A/G]	0.0574046
rs9554825	FGF14	13	102463194	[A/G]	0.0575053
rs4924595	PLA2G4E	15	42287606	[T/C]	0.0594128
rs7066317	PRKX	X	3530512	[A/C]	0.0622564
rs2270084	CACNG1	17	65050305	[T/C]	0.0623514
rs41276696	CACNA2D4	12	1940514	[A/G]	0.0623689
rs419076	MECOM	3	169100886	[T/C]	0.062432
rs17177211	CACNA2D1	7	81914169	[A/G]	0.0636797
rs9300699	FGF14	13	102539941	[T/G]	0.0645317
rs8063574	CACNA1H	16	1260481	[T/C]	0.0646105
rs136819	CACNA1I	22	40036598	[A/G]	0.064631
rs954090	PTPRR	12	71099936	[A/G]	0.0649104
rs1417488	TGFB2	1	218523730	[T/C]	0.0662079
rs6727569	CACNB4	2	152873157	[T/C]	0.0669607
rs6635777	FGF13	X	138268394	[T/G]	0.0672517
rs12340212	NTRK2	9	87551964	[A/G]	0.0677187
rs884202	MAP2K5	15	68054388	[A/G]	0.0681412
rs9585764	FGF14	13	102397075	[A/C]	0.0681633
rs12696657	FGF12	3	192399612	[A/C]	0.0682639
rs6330	NGF	1	115829313	[A/G]	0.0683188
rs1277768	CACNB2	10	18499676	[A/G]	0.0688661
rs10828616	CACNB2	10	18670017	[A/G]	0.0693909
rs880900	RPS6KA2	6	167139479	[A/G]	0.0694926
rs17002016	FGF13	X	138237994	[T/C]	0.0695218
rs3752362	PRKX	X	3631167	[A/G]	0.0708606
rs157432	MAP3K7	6	91284990	[T/G]	0.0711369
rs13429172	CACNB4	2	152947703	[A/C]	0.0715083
rs540564	RASGRF2	5	80403392	[A/G]	0.0717806
rs4968857	MAP2K6	17	67420433	[T/C]	0.0720092
rs5931498	FGF13	X	137901986	[T/C]	0.0720722
rs2583405	PPP3CA	4	102172981	[A/G]	0.0723626
rs2112464	CACNA1A	19	13532476	[T/G]	0.0727077
rs3732577	MAP3K13	3	185146702	[T/C]	0.0727614
rs667791	ARRB1	11	74999428	[A/G]	0.0736934
rs17033692	NGF	1	115869850	[T/C]	0.0739017
rs258694	CACNA2D1	7	81758397	[A/G]	0.0741318
rs5757761	CACNA1I	22	40054948	[T/C]	0.0741615
rs3804408	PPP3CA	4	102167216	[A/G]	0.0742194
rs6445700	CACNA2D3	3	54613359	[A/G]	0.076438
rs12487923	CACNA2D3	3	55002066	[A/C]	0.0766418
rs12247992	CHUK	10	101985087	[T/C]	0.077905
rs1860094	CACNA1C	12	2587318	[T/C]	0.0781342
rs2905794	NF1	17	29470002	[A/G]	0.0791169
rs7747434	RPS6KA2	6	167274198	[A/G]	0.0796074
rs763317	EGFR	7	55095197	[A/G]	0.0800198
rs6063664	NFATC2	20	50141824	[T/C]	0.0805861
rs1613804	CACNB2	10	18515834	[A/G]	0.0806014
rs3769154	ZAK	2	174098201	[A/C]	0.0807087
rs9633647	CACNB2	10	18565470	[A/C]	0.0809549
rs11594922	CACNB2	10	18642730	[A/G]	0.0817422
rs12450534	PRKCA	17	64331957	[A/G]	0.0818332
rs2267371	PLA2G6	22	38577119	[T/G]	0.0820498
rs45570732	NFATC4	14	24845185	[T/C]	0.0824016
rs3851378	MECOM	3	168837949	[A/C]	0.0827634
rs6017482	STK4	20	43704937	[A/G]	0.0832216
rs58124832	CACNA1H	16	1268376	[A/G]	0.0836402
rs7855989	NTRK2	9	87556420	[A/G]	0.0837602
rs61734372	DUSP6	12	89745557	[A/G]	0.0844697
rs2413602	CACNA1I	22	39989216	[A/G]	0.0847424
rs7419564	CACNB4	2	152720030	[A/G]	0.0853366
rs36051194	FLNA	X	153594535	[A/G]	0.0854488
rs1548384	PRKCB	16	24207509	[T/C]	0.0885413
rs9283866	RPS6KA2	6	167096845	[T/C]	0.0890338
rs27650	RASGRF2	5	80376142	[T/C]	0.089146
rs6456121	RPS6KA2	6	167152526	[T/C]	0.0893645
rs2052481	RASGRF2	5	80282815	[A/C]	0.089645
rs505748	RASGRF2	5	80390225	[T/C]	0.0897139
rs798489	GNA12	7	2801803	[T/C]	0.0906298
rs17633401	PRKCA	17	64301363	[T/C]	0.0914481
rs5974804	FGF13	X	138270349	[T/C]	0.0915882
rs7901640	CACNB2	10	18656953	[A/G]	0.0917042
rs152528	FGF1	5	142017860	[T/C]	0.0918931
rs13116679	PPP3CA	4	102199215	[A/G]	0.0919711
rs933605	MECOM	3	169344717	[A/G]	0.0925331
rs12570957	CHUK	10	101981274	[A/C]	0.0936807
rs4295222	RAPGEF2	4	160210862	[A/G]	0.0942411
rs11632776	MAP2K5	15	67852645	[A/G]	0.0947183
rs997295	MAP2K5	15	68016343	[T/G]	0.0956589
rs9355598	RPS6KA2	6	167245665	[T/C]	0.0957914
rs41282359	MAPK8IP2	22	51041663	[A/C]	0.0967215
rs3773353	RAF1	3	12654653	[T/C]	0.0971347
rs17006255	FGF2	4	123798993	[A/C]	0.0972187
rs10867107	CACNA1B	9	141001866	[T/C]	0.0972582
rs2241423	MAP2K5	15	68086838	[A/G]	0.0973311
rs10099598	IKBKB	8	42143739	[A/G]	0.0974392
rs13078303	PAK2	3	196541252	[T/C]	0.0976047
rs10774329	NTF3	12	5554678	[T/G]	0.0979714
rs888821	RASGRF2	5	80256909	[T/C]	0.0991345
rs10852259	PRKCB	16	24068314	[A/G]	0.0992207
rs1199334	MRAS	3	138091140	[A/G]	0.100712
rs11074594	PRKCB	16	23973371	[A/G]	0.102369
rs12345886	PRKACG	9	71627525	[T/G]	0.103137
rs4947490	EGFR	7	55160538	[A/G]	0.103198
rs3804406	PPP3CA	4	102166581	[A/G]	0.103247
rs1467967	MAPT	17	43986179	[A/G]	0.104224
rs2295298	NFATC4	14	24843620	[T/C]	0.104593
rs4851493	MAP4K4	2	102399238	[T/C]	0.104703
rs3740639	FGF4	11	69588020	[T/C]	0.106193
rs7152879	MAX	14	65535189	[T/C]	0.107577
rs2569190	CD14	5	140012916	[A/G]	0.109328
rs4453795	FGF12	3	192093975	[A/G]	0.110079
rs1011814	FGF10	5	44335820	[T/C]	0.110357
rs16959868	PRKCA	17	64652112	[A/G]	0.110533
rs10780691	NTRK2	9	87491253	[T/C]	0.111398
rs1418555	TGFB2	1	218523650	[A/G]	0.111781
rs1801052	NF1	17	29508775	[A/G]	0.112615
rs6932950	RPS6KA2	6	167150023	[T/C]	0.112836
rs2284063	PLA2G6	22	38544298	[A/G]	0.112957
rs4687321	FGF12	3	192045982	[T/C]	0.11387
rs2470688	PRKCB	16	24117477	[T/C]	0.113958
rs7980133	PTPRR	12	71196302	[T/C]	0.114779
rs12353944	PLA2G4A	1	186941897	[T/C]	0.116399
rs738974	CACNG2	22	37025274	[A/C]	0.116554
rs4955856	CACNA2D3	3	54610463	[T/C]	0.117313
rs12593813	MAP2K5	15	68036852	[A/G]	0.117573
rs258690	CACNA2D1	7	81755870	[T/C]	0.117792
rs7132154	CACNA1C	12	2461223	[A/G]	0.118572
rs3918324	FGF14	13	102383680	[T/G]	0.119192
rs4684871	RAF1	3	12697498	[A/G]	0.11937
rs10930577	ZAK	2	174007883	[T/C]	0.119561
rs12972559	CACNA1A	19	13586291	[T/C]	0.120158
rs2850969	PPP3CA	4	102183594	[T/C]	0.120295
rs3799585	RPS6KA2	6	167016947	[T/C]	0.120303
rs2287731	MAP4K1	19	39101879	[A/G]	0.121676
rs2659546	PPP3CA	4	102037719	[T/C]	0.121683
rs12471646	CACNB4	2	152775308	[A/G]	0.122026
rs7048015	NTRK2	9	87478135	[A/C]	0.122242
rs12388873	PRKX	X	3614787	[A/G]	0.122456
rs12661820	RPS6KA2	6	166984656	[A/C]	0.122654
rs1277726	CACNB2	10	18486612	[T/C]	0.123965
rs2799083	TGFB2	1	218581617	[T/C]	0.124271
rs7974361	TAOK3	12	118789209	[A/G]	0.124577
rs9637451	MECOM	3	169148435	[A/C]	0.124999
rs1342586	TGFB2	1	218597859	[T/C]	0.125817
rs198178	PRKCB	16	24220624	[T/C]	0.126651
rs1502017	CACNA1A	19	13430324	[A/G]	0.126695
rs475819	FGF13	X	138021436	[A/G]	0.126769
rs159530	STMN1	1	26210791	[T/C]	0.127262
rs2283994	CACNG2	22	37016614	[T/C]	0.12743
rs12149602	CACNG3	16	24342531	[A/C]	0.127452
rs2239079	CACNA1C	12	2550818	[A/G]	0.128641
rs1806448	PRKCA	17	64526395	[A/G]	0.129429
rs72552056	CACNA1H	16	1269095	[T/C]	0.129574
rs4710072	RPS6KA2	6	166998662	[A/G]	0.129915
rs6550005	TGFBR2	3	30650064	[A/G]	0.130408
rs7526355	RAP1A	1	112241952	[A/C]	0.130762
rs3821846	CACNA1D	3	53585307	[A/G]	0.131887
rs857671	RASGRF2	5	80278212	[A/G]	0.132225
rs258659	CACNA2D1	7	81725241	[T/C]	0.132673
rs6996321	FGFR4	8	38322346	[A/G]	0.133493
rs3734600	RPS6KA2	6	167155002	[T/C]	0.134362
rs2114972	RASGRF2	5	80449911	[A/G]	0.134498
rs4686610	FGF12	3	192229661	[A/G]	0.134562
rs6581950	PTPRR	12	71043296	[T/C]	0.134666
rs1127575	MAPK9	5	179662384	[A/G]	0.13468
rs3801740	CACNA2D1	7	81781051	[T/G]	0.134783
rs17030795	PPP3CA	4	102048076	[A/G]	0.134898
rs2236988	CACNA2D2	3	50504896	[A/G]	0.134935
rs11249	ZAK	2	174086672	[A/G]	0.13541
rs3733676	PDGFRB	5	149498821	[T/C]	0.135479
rs10796856	FGF3	11	69630677	[T/C]	0.136135
rs616714	ARRB1	11	75044640	[T/G]	0.136192
rs11651301	CACNG1	17	65045326	[A/G]	0.136699
rs6001027	PLA2G6	22	38545619	[A/G]	0.137148
rs2515219	STK3	8	99824050	[A/G]	0.137989
rs4687336	FGF12	3	192223737	[A/G]	0.138743
rs9509841	FGF9	13	22275394	[A/G]	0.139068
rs5750824	TAB1	22	39830123	[A/G]	0.140269
rs943687	RPS6KA2	6	167271711	[T/C]	0.141557
rs4955917	CACNA2D3	3	55046102	[A/G]	0.142142
rs2887087	RASGRP3	2	33695073	[T/C]	0.142245
rs7677751	PDGFRA	4	55124460	[T/C]	0.144734
rs7213686	MAP2K6	17	67453474	[T/C]	0.144918
rs3773582	CACNA2D3	3	55017749	[A/G]	0.144932
rs708563	MAP3K14	17	43340936	[A/G]	0.144963
rs3773557	CACNA2D3	3	55064184	[T/G]	0.145183
rs9635753	PRKCA	17	64329197	[T/G]	0.146751
rs2292035	CACNA1A	19	13427743	[T/G]	0.146814
rs12298278	CACNA1C	12	2658515	[T/C]	0.147621
rs6641860	PRKX	X	3627414	[A/G]	0.148564
rs3784716	MAP2K5	15	68084450	[T/G]	0.148628
rs17331167	PRKX	X	3574797	[T/C]	0.14882
rs249917	FGF1	5	142008525	[T/C]	0.149149
rs1022242	PTPRR	12	71206355	[A/G]	0.149737
rs2870863	PTPRR	12	71177098	[T/C]	0.15024
rs2049212	FGF12	3	192020055	[T/G]	0.150562
rs7297717	PTPRR	12	71167528	[T/C]	0.150778
rs781422	FGF12	3	192298277	[T/C]	0.151447
rs1078363	FGF17	8	21904212	[T/C]	0.151711
rs6000370	CACNG2	22	37056207	[T/C]	0.152059
rs9867896	MECOM	3	169209276	[A/G]	0.153202
rs1047833	MAP3K14	17	43342141	[C/G]	0.15417
rs11152537	PRKX	X	3582703	[T/C]	0.154561
rs3897920	FGF12	3	192302970	[A/G]	0.155325
rs4770190	FGF9	13	22260760	[A/C]	0.155331
rs10446496	PAK2	3	196546374	[A/G]	0.1563
rs1460761	MAPK10	4	87096662	[T/C]	0.157687
rs10510771	CACNA2D3	3	54721055	[T/G]	0.157871
rs1918966	MECOM	3	169128274	[A/G]	0.15788
rs159528	STMN1	1	26211773	[T/C]	0.158028
rs7298378	PTPRR	12	71074384	[A/G]	0.158384
rs12139527	CACNA1S	1	201009182	[A/G]	0.158548
rs4787676	PRKCB	16	24056886	[T/G]	0.158584
rs7216812	MAP2K4	17	11941483	[T/C]	0.158709
rs1142906	RASA2	3	141326602	[T/C]	0.158876
rs13431911	MAP3K2	2	128058627	[T/C]	0.158932
rs10858072	NGF	1	115847392	[T/C]	0.159221
rs11063699	NTF3	12	5587152	[T/G]	0.161137
rs10764440	CACNB2	10	18649635	[A/G]	0.161397
rs2659501	PPP3CA	4	102093807	[T/C]	0.162364
rs2905877	NF1	17	29543269	[T/G]	0.162628
rs9887469	RPS6KA6	X	83363134	[T/C]	0.163744
rs80350145	ZAK	2	174035039	[T/C]	0.163852
rs2717445	PTPRR	12	71035873	[T/C]	0.164637
rs13324208	MECOM	3	169071370	[T/C]	0.166403
rs12742169	CACNA1S	1	201052310	[A/T]	0.166415
rs2041927	DUSP16	12	12680134	[T/C]	0.167949
rs6662137	TGFB2	1	218542059	[T/G]	0.168041
rs4499352	CACNA1A	19	13416350	[T/G]	0.168227
rs35798019	STK3	8	99762654	[A/C]	0.168862
rs11080150	NF1	17	29629326	[A/G]	0.169427
rs2247011	CACNG3	16	24292838	[A/G]	0.169457
rs160044	MEF2C	5	88114476	[T/C]	0.169481
rs7972902	DUSP16	12	12655443	[T/C]	0.170031
rs2431657	RAP1B	12	69047275	[T/C]	0.170435
rs8070293	PRKCA	17	64682078	[T/C]	0.171059
rs217541	CACNG7	19	54443866	[T/C]	0.171372
rs1837470	ZAK	2	174048371	[A/G]	0.171693
rs11063708	NTF3	12	5594403	[T/C]	0.172223
rs3796347	CACNA1D	3	53792890	[A/G]	0.172533
rs12930629	PRKCB	16	24088428	[A/G]	0.173397
rs10432016	MAP2K4	17	11990679	[A/G]	0.173752
rs10868241	NTRK2	9	87593028	[A/G]	0.174072
rs3817792	RPS6KA2	6	166876628	[T/C]	0.175373
rs2808707	NTRK2	9	87558294	[T/G]	0.175411
rs1401492	CACNA1D	3	53680124	[T/C]	0.176562
rs258685	CACNA2D1	7	81737700	[A/G]	0.176676
rs9610685	RAC2	22	37630318	[A/C]	0.178834
rs9809505	FGF12	3	191862675	[A/G]	0.178843
rs7069923	CACNB2	10	18730368	[T/C]	0.179083
rs4709122	RPS6KA2	6	166987743	[T/C]	0.179573
rs230535	NFKB1	4	103448582	[A/C]	0.179618
rs12624399	NFATC2	20	50067215	[T/C]	0.180435
rs5750820	TAB1	22	39825322	[T/G]	0.181781
rs11823704	HSPA8	11	122932178	[A/C]	0.182302
rs2071316	CACNA1F	X	49069366	[T/C]	0.182439
rs12358164	CACNB2	10	18450043	[A/C]	0.182792
rs1525910	FGF12	3	192105055	[T/G]	0.182976
rs1048201	FGF2	4	123814308	[T/C]	0.184666
rs7047822	CACNA1B	9	140903633	[T/C]	0.185019
rs4446500	MEF2C	5	88196003	[A/G]	0.185036
rs2708309	FGF12	3	192315067	[T/C]	0.185113
rs2345258	RPS6KA2	6	167110134	[A/G]	0.185278
rs744691	NR4A1	12	52441550	[A/C]	0.186501
rs3767511	CACNA1S	1	201052199	[T/C]	0.186895
rs1526596	CACNA2D3	3	54894545	[A/G]	0.187601
rs7224533	PRKCA	17	64434272	[T/C]	0.187721
rs4806476	CACNG7	19	54433209	[A/G]	0.188728
rs12660310	RPS6KA2	6	167131911	[T/G]	0.189006
rs7615581	CACNA2D3	3	54372609	[A/G]	0.18955
rs12685376	NTRK2	9	87505172	[A/G]	0.190923
rs9860460	CACNA2D3	3	54861274	[T/G]	0.192406
rs3851386	MECOM	3	169188577	[T/C]	0.19297
rs3773643	TGFBR2	3	30710243	[A/G]	0.19592
rs7432602	CACNA2D3	3	54246298	[A/G]	0.197717
rs4748477	CACNB2	10	18798319	[T/C]	0.19779
rs6456115	RPS6KA2	6	167147741	[T/C]	0.198354
rs960145	RPS6KA2	6	166996991	[A/C]	0.198533
rs132985	PLA2G6	22	38563471	[T/C]	0.198848
rs2238087	CACNA1C	12	2613716	[T/C]	0.199398
rs3770662	MAP4K3	2	39543666	[A/G]	0.199479
rs4489954	MAP2K5	15	68072075	[T/G]	0.199909
rs2301475	PLA2G2C	1	20499168	[T/C]	0.200102
rs10213444	MAPK10	4	87232968	[A/G]	0.200173
rs1899640	NTRK2	9	87409025	[A/G]	0.200896
rs17651507	MAPT	17	44059010	[T/A]	0.201327
rs2887780	CACNA1C	12	2499626	[T/C]	0.201484
rs962927	DUSP16	12	12652734	[T/G]	0.20149
rs1989647	PRKCB	16	23959420	[A/G]	0.201687
rs334353	TGFBR1	9	101908365	[T/G]	0.202373
rs2230804	CHUK	10	101977883	[T/C]	0.203081
rs2239839	DAXX	6	33288075	[A/C]	0.203347
rs10845552	DUSP16	12	12628565	[T/C]	0.203707
rs1492001	CACNA2D3	3	55006182	[A/G]	0.204025
rs2716227	MAP2K6	17	67464569	[A/G]	0.204491
rs959260	GRB2	17	73369422	[T/C]	0.206048
rs58609466	MAP2K3	17	21207834	[T/C]	0.206328
rs4820314	PLA2G6	22	38518538	[A/G]	0.207698
rs1550870	PTPN5	11	18751041	[T/C]	0.208492
rs8017367	SOS2	14	50675487	[T/C]	0.209282
rs302484	MEF2C	5	88143749	[A/G]	0.209986
rs551821	FGF14	13	102789747	[A/C]	0.211096
rs4361832	NTRK2	9	87595734	[A/G]	0.211345
rs136858	CACNA1I	22	40065322	[T/C]	0.211838
rs1375526	CACNA2D3	3	54164974	[A/G]	0.212964
rs11012883	CACNB2	10	18468124	[T/C]	0.213194
rs3774458	CACNA1D	3	53617868	[A/G]	0.213543
rs3821653	CACNA2D3	3	55047412	[A/G]	0.213688
rs4710081	RPS6KA2	6	167122054	[A/G]	0.214008
rs1455915	DUSP4	8	29206126	[T/C]	0.214189
rs1573219	NTRK2	9	87387622	[A/G]	0.214392
rs9880752	CACNA2D3	3	54223872	[T/C]	0.214761
rs2074739	PLA2G3	22	31533967	[A/G]	0.216807
rs2043136	TGFBR2	3	30720304	[A/G]	0.217093
rs2190769	CACNA2D4	12	2008799	[T/C]	0.217193
rs973752	PRKCA	17	64428612	[T/C]	0.217551
rs2106124	MECOM	3	169058009	[A/G]	0.218262
rs2230414	RASGRP2	11	64496357	[T/G]	0.218436
rs4896219	MAP3K5	6	137079542	[A/C]	0.218661
rs12533683	CACNA2D1	7	81741904	[A/G]	0.218889
rs2070816	FLNA	X	153595418	[T/C]	0.219887
rs9557806	FGF14	13	102762742	[A/G]	0.220151
rs503367	RASGRF2	5	80291972	[A/G]	0.220787
rs12312322	CACNA1C	12	2771806	[A/G]	0.220816
rs1373202	RASGRF1	15	79321788	[A/C]	0.221156
rs894276	MAP3K13	3	185158409	[A/G]	0.221266
rs990395	FGF14	13	102558932	[A/G]	0.221631
rs7287114	CACNG2	22	37040092	[T/C]	0.222103
rs9890506	PRKCA	17	64784183	[T/C]	0.222408
rs7895467	CACNB2	10	18762948	[A/G]	0.222722
rs9300717	FGF14	13	102836001	[A/C]	0.222894
rs12490466	TGFBR2	3	30698977	[A/G]	0.223751
rs11573219	PLA2G5	1	20402767	[T/C]	0.223935
rs4632265	CACNA1A	19	13538543	[T/G]	0.223958
rs17621077	CACNB2	10	18819782	[A/G]	0.224039
rs2981579	FGFR2	10	123337335	[A/G]	0.224061
rs727797	PRKCB	16	23860915	[A/C]	0.224204
rs3773554	CACNA2D3	3	55065735	[A/G]	0.224412
rs995435	TGFBR2	3	30700922	[A/G]	0.226024
rs6762435	MECOM	3	169327436	[T/C]	0.226105
rs33330	MAP3K1	5	56145997	[A/G]	0.226175
rs6756183	MAP4K3	2	39497758	[T/C]	0.226523
rs2237514	CACNA2D1	7	81809550	[A/C]	0.22665
rs935007	ZAK	2	174041358	[A/C]	0.228007
rs7934165	BDNF	11	27731983	[A/G]	0.22815
rs2482117	CACNB2	10	18506017	[T/C]	0.229233
rs9389429	MAP3K5	6	137042403	[T/C]	0.229604
rs35534614	CACNA1S	1	201058513	[T/C]	0.230131
rs10848622	CACNA1C	12	2274051	[A/G]	0.230863
rs401758	RASGRF2	5	80283127	[T/C]	0.231255
rs1918969	MECOM	3	169139890	[T/C]	0.231272
rs2607642	FGF14	13	102816760	[A/G]	0.231313
rs12048930	AKT3	1	243940076	[T/C]	0.231334
rs10797730	CACNA1E	1	181541159	[T/C]	0.231597
rs8029818	PLA2G4E	15	42310527	[T/C]	0.232663
rs10868238	NTRK2	9	87530935	[T/C]	0.232731
rs7688651	MAPK10	4	87259805	[T/C]	0.232835
rs9389407	MAP3K5	6	136898341	[A/G]	0.232874
rs40046	RASGRF2	5	80442429	[T/G]	0.234769
rs1020759	NFKB1	4	103510511	[T/C]	0.234971
rs6786523	CACNA2D2	3	50524221	[T/C]	0.235219
rs1411929	CACNB2	10	18558867	[T/C]	0.235344
rs34013988	DUSP1	5	172197790	[T/C]	0.236085
rs16972944	PRKCB	16	23899609	[T/C]	0.23619
rs4348458	STK3	8	99500187	[T/C]	0.237487
rs911182	MAP3K5	6	137034464	[T/C]	0.237738
rs888817	RASGRF2	5	80257798	[A/G]	0.238779
rs6697145	PLA2G4A	1	186910591	[T/C]	0.239433
rs10776797	NGF	1	115847295	[T/G]	0.239749
rs16861304	ZAK	2	174039497	[T/C]	0.239798
rs8078231	PRKCA	17	64337021	[T/C]	0.240163
rs3774608	CACNA1D	3	53832712	[A/G]	0.240495
rs11632649	RASGRF1	15	79334460	[A/G]	0.240672
rs9427712	CACNA1S	1	201041198	[A/G]	0.240783
rs2049963	PLA2G4A	1	186851216	[A/G]	0.240982
rs2074289	MAP3K14	17	43364914	[A/G]	0.24148
rs9365246	MAP3K3	6	161477664	[A/G]	0.242011
rs1024782	PPP5C	19	46887567	[T/C]	0.242601
rs9921802	CACNG3	16	24297521	[A/C]	0.243567
rs9881544	CACNA2D3	3	54159417	[T/C]	0.243733
rs1800693	TNFRSF1A	12	6440009	[T/C]	0.244453
rs10283455	TGFBR1	9	101905643	[T/G]	0.245101
rs4525067	MAP3K6	1	27689763	[T/C]	0.24543
rs611908	ARRB1	11	75017087	[T/C]	0.247362
rs942705	CACNA1S	1	201050046	[T/C]	0.249617
rs9295361	RPS6KA2	6	167096773	[A/C]	0.250188
rs62621429	CACNA2D4	12	1910786	[T/C]	0.250357
rs4765937	CACNA1C	12	2570535	[T/C]	0.250986
rs56218010	RPS6KA3	X	20252889	[A/C]	0.251767
rs7547892	PRKACB	1	84658591	[A/G]	0.253384
rs2076114	PLA2G6	22	38509439	[T/C]	0.253676
rs4795351	NLK	17	26473700	[A/C]	0.254414
rs17172446	EGFR	7	55202598	[A/G]	0.254901
rs4352468	MAPK10	4	87062363	[A/C]	0.25517
rs7610071	CACNA1D	3	53637695	[T/C]	0.255368
rs11670522	PPP5C	19	46885977	[T/C]	0.255506
rs9585821	FGF14	13	102601685	[A/C]	0.255533
rs6103988	STK4	20	43686734	[A/C]	0.256082
rs1290791	MECOM	3	169091584	[A/G]	0.256297
rs2981461	FGFR2	10	123247037	[T/C]	0.257083
rs4771414	FGF14	13	102620282	[A/G]	0.257751
rs7678480	MAPK10	4	87087320	[T/C]	0.257841
rs1168704	CACNA2D3	3	54897396	[T/C]	0.258488
rs2227956	HSPA1L	6	31778272	[A/G]	0.259353
rs6332	NTF3	12	5603632	[A/G]	0.259491
rs756644	MECOM	3	169084827	[A/C]	0.260727
rs34003	FGF1	5	141975067	[A/C]	0.26098
rs4132509	AKT3	1	243943084	[A/C]	0.261007
rs1325311	CACNA1S	1	201079088	[A/G]	0.26101
rs132972	PLA2G6	22	38562056	[T/C]	0.261657
rs11054935	DUSP16	12	12648843	[A/G]	0.262173
rs7250783	CACNA1A	19	13376536	[A/G]	0.262571
rs1449338	CACNA2D3	3	54161174	[A/G]	0.262755
rs11918583	CACNA1D	3	53806023	[A/G]	0.263973
rs2228230	PDGFRA	4	55152040	[T/C]	0.264151
rs506991	RAP1A	1	112253212	[T/C]	0.264281
rs1020819	CACNA1D	3	53762713	[A/C]	0.265358
rs1976194	PRKCB	16	24061449	[T/C]	0.265449
rs770189	MEF2C	5	88088439	[G/C]	0.2655
rs2286374	CACNA2D4	12	1962759	[T/C]	0.266412
rs11773818	EGFR	7	55123968	[T/C]	0.266781
rs10803934	CACNB4	2	152931410	[A/G]	0.267121
rs1757200	CACNB2	10	18529835	[T/C]	0.267424
rs7559442	MAP4K4	2	102378381	[A/G]	0.267881
rs244755	MEF2C	5	88095785	[T/C]	0.268076
rs16031	CACNA1A	19	13373477	[A/G]	0.268101
rs2082224	TGFBR2	3	30689755	[A/G]	0.268532
rs5756931	PLA2G6	22	38546033	[T/C]	0.268779
rs4955568	MECOM	3	169083095	[A/G]	0.269022
rs2251788	CACNA2D3	3	54604188	[T/C]	0.269055
rs11800014	CDC42	1	22414070	[T/C]	0.269092
rs746179	ZAK	2	174026324	[A/G]	0.269137
rs12749729	DUSP10	1	221883496	[A/G]	0.269431
rs1879796	MECOM	3	169063121	[T/C]	0.269855
rs2285547	CRKL	22	21307058	[T/C]	0.270337
rs1352340	MECOM	3	168963285	[T/G]	0.270576
rs2232176	PLA2G3	22	31536133	[A/C]	0.271122
rs6803944	MAP3K13	3	185123416	[T/C]	0.271125
rs7941067	PTPN5	11	18782408	[T/G]	0.272117
rs2440134	MAP2K6	17	67460813	[A/G]	0.272443
rs17560451	MEF2C	5	88184003	[T/C]	0.273468
rs4763837	DUSP16	12	12679124	[A/G]	0.275066
rs11670912	AKT2	19	40768962	[A/G]	0.275198
rs7609933	FGF12	3	192309520	[A/G]	0.27594
rs8047869	CACNG3	16	24359043	[T/C]	0.276994
rs2851060	PPP3CA	4	101953322	[T/C]	0.277669
rs10403191	CACNA1A	19	13389377	[T/C]	0.278055
rs9494565	MAP3K5	6	137063271	[T/C]	0.278661
rs4536508	PRKCA	17	64383331	[A/G]	0.278784
rs9864008	FGF12	3	192079951	[T/C]	0.278986
rs1106865	PTPN5	11	18782131	[A/G]	0.279249
rs3917304	IL1R1	2	102788125	[T/G]	0.279336
rs2070615	CACNB3	12	49218171	[A/G]	0.279827
rs4851527	IL1R2	2	102622376	[A/G]	0.280204
rs12451026	PRKCA	17	64733562	[T/G]	0.280599
rs7300241	CACNA2D4	12	1912526	[T/C]	0.280931
rs2072474	IL1R2	2	102639209	[A/G]	0.28111
rs1851046	CACNA2D3	3	54622000	[A/C]	0.281493
rs17223841	CACNA1C	12	2521812	[A/G]	0.281577
rs4928006	CACNA2D3	3	54205850	[T/C]	0.281819
rs7882888	DUSP9	X	152913814	[A/C]	0.281983
rs4703822	RASGRF2	5	80411221	[A/G]	0.282089
rs42236	CACNA2D1	7	81960231	[T/G]	0.283527
rs10424545	MAP2K2	19	4110492	[A/C]	0.283634
rs11819196	CACNB2	10	18697657	[T/C]	0.284861
rs6783972	MECOM	3	169209897	[A/C]	0.28503
rs4851522	IL1R2	2	102610828	[T/C]	0.285567
rs2238018	CACNA1C	12	2178661	[T/C]	0.285627
rs553618	RASGRP2	11	64503179	[A/G]	0.285638
rs1569488	CACNG2	22	36965284	[T/C]	0.286925
rs6570098	MAP3K5	6	137071655	[A/G]	0.287374
rs1467914	CACNA2D2	3	50523668	[A/G]	0.287624
rs7192816	PRKCB	16	24013524	[A/G]	0.287892
rs2981582	FGFR2	10	123352317	[A/G]	0.288258
rs2237268	MAP3K5	6	136952930	[T/C]	0.288632
rs9498335	TAB2	6	149693784	[A/C]	0.288947
rs1995574	FGF12	3	192434415	[T/C]	0.288964
rs7191505	CACNG3	16	24326180	[T/C]	0.289389
rs8055243	PRKCB	16	24019212	[A/C]	0.289734
rs7076247	CACNB2	10	18759629	[T/C]	0.289868
rs2716191	MAP2K6	17	67536322	[T/C]	0.29036
rs10497402	ZAK	2	174088266	[A/G]	0.290526
rs3765258	MAP3K5	6	136944063	[A/G]	0.29077
rs11654719	PRKCA	17	64340380	[T/C]	0.290776
rs11785245	STK3	8	99674299	[T/C]	0.290927
rs1277748	CACNB2	10	18520535	[A/G]	0.291623
rs5021328	CACNA1A	19	13609998	[A/C]	0.291924
rs6741737	CACNB4	2	152926830	[T/C]	0.292285
rs2724945	PLA2G4E	15	42325517	[A/G]	0.292417
rs3218911	IL1R2	2	102633347	[A/G]	0.292431
rs7604835	CACNB4	2	152881908	[A/G]	0.292866
rs2477429	RAP1A	1	112206429	[A/G]	0.29299
rs9877993	FGF12	3	191866779	[A/G]	0.293113
rs6444637	FGF12	3	192086091	[T/C]	0.293468
rs3810244	CACNG6	19	54495932	[A/G]	0.293752
rs4073915	PTPN5	11	18796480	[A/G]	0.294104
rs2287206	DUSP16	12	12634110	[T/C]	0.294953
rs2654694	FGF12	3	192312270	[A/G]	0.295045
rs2267918	RASGRP2	11	64495284	[T/C]	0.295198
rs10225295	CACNA2D1	7	81724717	[A/G]	0.295536
rs6890619	RASGRF2	5	80501981	[T/C]	0.296161
rs729650	RASGRF1	15	79359310	[T/C]	0.296287
rs546325	FGF14	13	102760807	[T/C]	0.296989
rs508594	RAP1A	1	112165171	[T/G]	0.297148
rs11130409	CACNA2D3	3	54301338	[T/G]	0.29743
rs1120559	CACNA1A	19	13599576	[T/C]	0.297812
rs230529	NFKB1	4	103457418	[T/C]	0.29806
rs853214	DUSP14	17	35860964	[T/C]	0.298638
rs1108385	CACNA1C	12	2482330	[A/C]	0.30039
rs10283982	FGF13	X	138228085	[A/G]	0.300868
rs17623382	BRAF	7	140592227	[T/G]	0.300972
rs2302729	CACNA1C	12	2783972	[T/C]	0.301345
rs3218977	IL1R2	2	102641201	[A/G]	0.301601
rs2227955	HSPA1L	6	31778077	[T/G]	0.302064
rs169142	PRKCB	16	24131930	[A/G]	0.30224
rs9818348	CACNA2D3	3	54371145	[A/G]	0.302516
rs1103031	RPS6KA2	6	167237848	[T/C]	0.302738
rs1182188	GNA12	7	2869985	[T/C]	0.303047
rs2272733	IKBKB	8	42157902	[T/C]	0.303298
rs10851915	RASGRF1	15	79321517	[A/C]	0.303376
rs1599961	NFKB1	4	103443569	[A/G]	0.303639
rs11128607	RAF1	3	12673275	[A/G]	0.303848
rs12631896	CACNA2D3	3	54248525	[T/G]	0.304762
rs7591449	ZAK	2	174116129	[T/C]	0.306101
rs9376221	MAP3K5	6	136992379	[T/C]	0.306268
rs940233	MRAS	3	138094605	[A/G]	0.306391
rs147221323	CACNA1A	19	13318811	[T/C]	0.307966
rs6911217	MAP3K5	6	137056229	[A/G]	0.308351
rs9295357	RPS6KA2	6	167054213	[T/G]	0.309139
rs459247	CACNG6	19	54515874	[T/C]	0.309154
rs34471628	DUSP1	5	172196752	[A/G]	0.310292
rs4877894	NTRK2	9	87590382	[A/G]	0.311519
rs976244	MAP2K4	17	11956992	[T/C]	0.311851
rs3823202	RPS6KA2	6	166977609	[A/G]	0.312135
rs1515956	CACNA2D3	3	54980729	[T/G]	0.312297
rs350892	MAP2K2	19	4116652	[A/G]	0.312682
rs5750862	CACNA1I	22	40026309	[A/G]	0.313034
rs351855	FGFR4	5	176520243	[A/G]	0.313127
rs10828803	CACNB2	10	18794073	[T/C]	0.314317
rs7624727	CACNA2D3	3	54483667	[T/G]	0.314581
rs1430435	MECOM	3	169079193	[T/C]	0.314725
rs1063169	FOS	14	75747118	[T/G]	0.31485
rs6763768	CACNA1D	3	53537879	[T/C]	0.315418
rs35390084	PTPRR	12	71078528	[T/C]	0.315748
rs9852538	CACNA2D3	3	54298050	[T/C]	0.315935
rs6721518	CACNB4	2	152829657	[A/G]	0.316001
rs6686591	AKT3	1	243853830	[T/C]	0.316639
rs17162190	RPS6KA4	1	26872832	[A/G]	0.316978
rs17777810	CACNA1A	19	13556388	[T/C]	0.317282
rs558989	RAP1A	1	112241795	[A/G]	0.31815
rs1099656	RPS6KA2	6	167240499	[A/G]	0.318297
rs7615792	CACNA2D3	3	54305670	[A/G]	0.318786
rs6988087	STK3	8	99730651	[T/C]	0.318917
rs334349	TGFBR1	9	101914387	[A/G]	0.319362
rs6622916	RPS6KA6	X	83365137	[T/C]	0.31972
rs757594	MAP2K4	17	12000632	[A/G]	0.319806
rs35597368	PDGFRA	4	55139771	[T/C]	0.31989
rs7642224	CACNA2D3	3	54825311	[T/C]	0.320482
rs17854523	PRKCG	19	54387497	[T/C]	0.321206
rs2239622	NGF	1	115837709	[A/G]	0.322157
rs9365245	MAP3K3	6	161454462	[A/G]	0.322167
rs3774531	CACNA1D	3	53737575	[T/C]	0.322216
rs13252325	STK3	8	99832456	[A/C]	0.322489
rs1375515	CACNA2D3	3	54476640	[T/C]	0.32347
rs2074734	PLA2G3	22	31535995	[C/G]	0.324296
rs9850416	RASA2	3	141272216	[A/G]	0.324484
rs10774042	CACNA1C	12	2519129	[T/C]	0.324651
rs3784700	MAP2K5	15	68017752	[A/G]	0.324653
rs4505744	CACNA2D3	3	54254129	[A/G]	0.324739
rs4078459	RPS6KA3	X	20224568	[A/G]	0.326099
rs9605	MAPK9	5	179663251	[A/G]	0.326745
rs17162549	MAP3K6	1	27682530	[G/C]	0.326948
rs892055	RASGRP4	19	38912764	[A/G]	0.3272
rs12601608	TAOK1	17	27800863	[A/G]	0.32799
rs195990	PRKCB	16	23946385	[A/C]	0.328083
rs4698803	EGF	4	110914427	[T/A]	0.328142
rs8054767	PRKCB	16	24029774	[A/C]	0.329542
rs2127162	MAP2K5	15	68090824	[A/C]	0.330188
rs6722096	MAP4K3	2	39559844	[T/C]	0.331941
rs10234381	CACNA2D1	7	82066387	[A/G]	0.332871
rs1395475	PPP3CA	4	102115186	[T/C]	0.333226
rs6456102	RPS6KA2	6	167107444	[T/C]	0.333268
rs6803827	CACNA1D	3	53676333	[A/G]	0.333362
rs34377632	RASGRP4	19	38901633	[T/C]	0.333766
rs1156450	CACNA2D1	7	81805657	[T/C]	0.333824
rs3774425	CACNA1D	3	53558123	[A/G]	0.334002
rs2290159	RAF1	3	12628920	[C/G]	0.334786
rs9784082	CACNB4	2	152892240	[T/C]	0.335159
rs9633179	PRKX	X	3542110	[T/G]	0.337171
rs4760847	PTPRR	12	71287866	[A/G]	0.33719
rs3773649	TGFBR2	3	30716602	[A/G]	0.338354
rs1800472	TGFB1	19	41847860	[A/G]	0.338442
rs3799566	RPS6KA2	6	167039406	[T/G]	0.338488
rs7427395	CACNA2D3	3	54399608	[T/C]	0.338758
rs763448	CACNA2D1	7	82052351	[T/C]	0.33901
rs1712428	PLA2G4E	15	42333313	[T/G]	0.339299
rs1648830	PLA2G4B	15	42136199	[A/G]	0.339674
rs1155705	TGFBR2	3	30686414	[A/G]	0.33999
rs12640395	MAPK10	4	87023394	[A/G]	0.340037
rs7958038	NTF3	12	5576594	[T/C]	0.340191
rs1076344	CACNA1C	12	2553988	[A/G]	0.340421
rs533085	ARRB1	11	75036757	[A/G]	0.341042
rs2367914	CACNA2D1	7	81848326	[A/C]	0.341236
rs12435835	MAX	14	65499909	[T/G]	0.341281
rs34014405	CACNB3	12	49211913	[T/C]	0.34217
rs35392772	MOS	8	57026229	[A/C]	0.342534
rs4726020	BRAF	7	140603652	[A/G]	0.343343
rs17011341	MAPK10	4	86975062	[T/C]	0.343842
rs13425874	MAP4K4	2	102478352	[T/C]	0.344332
rs3823923	CACNA2D1	7	81702854	[T/C]	0.34509
rs2237504	CACNA2D1	7	81690700	[T/C]	0.345636
rs798486	GNA12	7	2803037	[A/G]	0.34573
rs7090018	FGFR2	10	123268889	[T/G]	0.347367
rs1201763	MRAS	3	138076206	[A/G]	0.347687
rs11130448	CACNA2D3	3	55089374	[A/G]	0.347821
rs12599474	CACNG3	16	24313653	[A/G]	0.349229
rs1704348	PLA2G4E	15	42276176	[T/C]	0.349749
rs9919951	SOS2	14	50660218	[A/C]	0.349956
rs6804595	CACNA2D3	3	54326631	[A/G]	0.350342
rs4926265	CACNA1A	19	13420933	[A/G]	0.352316
rs35231464	STK3	8	99673105	[A/G]	0.35235
rs2521348	MAP2K6	17	67499717	[T/C]	0.352397
rs6616890	RPS6KA6	X	83320017	[T/C]	0.3525
rs9850569	CACNA1D	3	53656804	[A/G]	0.352706
rs508662	PAK1	11	77099018	[T/C]	0.352781
rs6453538	RASGRF2	5	80338581	[T/G]	0.352806
rs4664517	CACNB4	2	152849322	[T/G]	0.352895
rs9332401	GNA12	7	2814734	[A/G]	0.353833
rs10835211	BDNF	11	27701365	[A/G]	0.354469
rs9782883	AKT3	1	243892532	[A/G]	0.354739
rs6641588	PRKX	X	3555302	[A/G]	0.354832
rs4420909	CACNA2D3	3	54269786	[A/G]	0.355321
rs2166799	PAK2	3	196547538	[A/G]	0.355394
rs12451722	MAP2K6	17	67434225	[T/C]	0.356319
rs4518438	MEF2C	5	88157552	[T/C]	0.356377
rs12145726	NGF	1	115857251	[A/G]	0.356516
rs7099380	CACNB2	10	18549016	[A/G]	0.35656
rs7319796	FGF14	13	102382362	[A/C]	0.356606
rs582470	FGF13	X	138120771	[T/C]	0.357348
rs2521365	MAP2K6	17	67532855	[A/G]	0.357466
rs1879140	CACNB4	2	152856062	[T/C]	0.358337
rs1982827	DUSP8	11	1576079	[T/C]	0.358378
rs11672982	CACNG7	19	54429198	[T/G]	0.359133
rs7515752	PLA2G2C	1	20491842	[A/G]	0.359311
rs36035373	PDGFRA	4	55127448	[A/G]	0.359635
rs9940479	PRKCB	16	23964004	[T/C]	0.359811
rs9364861	RPS6KA2	6	167044976	[T/C]	0.36081
rs11140745	NTRK2	9	87355358	[T/C]	0.361002
rs2139683	CACNA2D3	3	54597829	[T/C]	0.36103
rs2812452	PRKACB	1	84576203	[A/G]	0.361477
rs181994120	CACNA2D4	12	1963174	[A/G]	0.361845
rs3785599	CACNG4	17	64969815	[A/G]	0.362025
rs37087	CACNA2D1	7	81609774	[A/G]	0.362306
rs7634654	MECOM	3	169004819	[T/C]	0.362584
rs1583784	ZAK	2	174105564	[T/C]	0.363279
rs6820738	PPP3CA	4	102041236	[T/G]	0.363405
rs3819532	CACNA1C	12	2436837	[T/C]	0.36383
rs10955184	STK3	8	99547555	[T/C]	0.364273
rs10927046	AKT3	1	243801190	[T/C]	0.365116
rs3219201	MAPK8IP2	22	51043278	[A/G]	0.365549
rs12008913	FGF13	X	138282537	[A/C]	0.365639
rs565020	FGF14	13	102812841	[A/G]	0.365772
rs6894217	MAPK9	5	179667806	[A/G]	0.365838
rs2074735	PLA2G3	22	31535872	[C/G]	0.366254
rs16826060	PLA2G4A	1	186855555	[T/C]	0.36642
rs11677	PLA2G2A	1	20301964	[A/G]	0.366484
rs9911259	PRKCA	17	64654915	[A/C]	0.366685
rs9896282	PRKCA	17	64638772	[A/G]	0.366709
rs7341478	CACNA2D1	7	81754449	[A/G]	0.367341
rs40634	CACNA2D1	7	81892962	[T/G]	0.367514
rs6867398	MAPK9	5	179712060	[A/G]	0.367515
rs153239	RASGRF2	5	80425860	[A/G]	0.367579
rs8042507	MAP2K5	15	68048974	[T/G]	0.367773
rs10848581	CACNA2D4	12	1935073	[A/G]	0.367774
rs3912834	CACNA2D3	3	55042361	[A/G]	0.368502
rs1054645	CACNA1H	16	1270162	[A/G]	0.369108
rs1649200	FGFR2	10	123243730	[A/G]	0.369279
rs376618	FGFR4	5	176517797	[T/C]	0.369344
rs3801727	CACNA2D1	7	81792001	[T/C]	0.369801
rs1001486	CACNB2	10	18742477	[A/G]	0.36985
rs1966265	FGFR4	5	176516631	[A/G]	0.37073
rs35659744	MAP3K6	1	27687466	[T/G]	0.370935
rs303435	MAP3K8	10	30731491	[T/C]	0.370953
rs7016626	STK3	8	99554231	[T/C]	0.371199
rs10828625	CACNB2	10	18682539	[A/C]	0.371215
rs721429	PRKCA	17	64691905	[A/G]	0.371466
rs3087494	PLA2G12A	4	110631621	[A/G]	0.371974
rs1054644	CACNA1H	16	1270111	[A/G]	0.372327
rs2234978	FAS	10	90771829	[T/C]	0.373081
rs11069485	FGF14	13	103042097	[A/G]	0.373302
rs36117280	CACNA1H	16	1250389	[A/G]	0.373337
rs12387087	PRKX	X	3603515	[T/C]	0.373417
rs358067	CACNA2D3	3	55100492	[A/G]	0.374274
rs16962440	FGF7	15	49716845	[T/C]	0.37489
rs6420578	PRKX	X	3595827	[A/C]	0.375462
rs4900998	SOS2	14	50665421	[T/C]	0.376686
rs4880073	TRAF2	9	139817353	[A/G]	0.376745
rs2359453	CACNA1D	3	53592864	[A/G]	0.378073
rs10484525	RPS6KA2	6	167064415	[T/C]	0.378909
rs1800601	NTRK1	1	156785617	[A/G]	0.379026
rs6021262	NFATC2	20	50128998	[T/C]	0.379946
rs16878400	RASGRF2	5	80369942	[A/G]	0.380178
rs2372212	TGFBR2	3	30721201	[A/G]	0.380374
rs1005651	PRKCA	17	64438011	[A/C]	0.380774
rs3889237	PRKCA	17	64779430	[T/G]	0.381088
rs2241280	FGF6	12	4553332	[A/G]	0.381703
rs4778730	RASGRF1	15	79253321	[T/G]	0.382494
rs2229712	RPS6KA2	1	26883511	[A/C]	0.382501
rs996453	FGF14	13	102618530	[T/G]	0.382674
rs1421012	MECOM	3	169267796	[T/C]	0.382724
rs1219648	FGFR2	10	123346190	[A/G]	0.383172
rs2332429	CACNA1E	1	181525755	[A/G]	0.384305
rs2230488	RPS6KA3	X	20204461	[T/G]	0.385186
rs10008238	MAPK10	4	87282216	[T/C]	0.386174
rs7643321	RAF1	3	12663233	[A/G]	0.386508
rs6917580	MAP3K5	6	136960278	[T/C]	0.386799
rs17053501	CACNA1D	3	53804489	[T/C]	0.38687
rs2239470	FLNA	X	153598413	[T/C]	0.386919
rs4358508	PDGFRB	5	149531832	[A/G]	0.387978
rs61945217	TAOK3	12	118698999	[T/C]	0.388995
rs11711838	FGF12	3	192078887	[T/C]	0.389276
rs136855	CACNA1I	22	40061683	[A/G]	0.389447
rs576014	ARRB1	11	75023441	[A/G]	0.390107
rs16972507	PLA2G4E	15	42326114	[A/C]	0.390308
rs1360974	FGF14	13	102996713	[A/G]	0.390476
rs2239109	CACNA1C	12	2628811	[T/G]	0.390628
rs9991367	EGF	4	110894301	[T/C]	0.390835
rs472112	ARRB1	11	75021501	[T/C]	0.391165
rs10161275	CACNA1C	12	2771018	[T/C]	0.391532
rs713572	CACNG4	17	64991061	[T/C]	0.391588
rs1108338	IL1R2	2	102613581	[A/C]	0.392322
rs2694125	CACNA2D3	3	54903917	[T/C]	0.392492
rs3917243	IL1R1	2	102774988	[A/G]	0.393217
rs9818870	MRAS	3	138122122	[T/C]	0.393315
rs11926147	CACNA2D3	3	54195096	[T/C]	0.393378
rs2278516	CACNA1D	3	53807148	[T/C]	0.393415
rs8109003	CACNA1A	19	13518462	[T/G]	0.393556
rs1648835	PLA2G4B	15	42134301	[A/C]	0.39361
rs12392810	FGF13	X	138261492	[A/G]	0.394921
rs3794288	CACNA1C	12	2789221	[A/G]	0.395472
rs17130309	GNG12	1	68278542	[T/C]	0.395521
rs6827834	FGF5	4	81200645	[T/C]	0.395679
rs4748458	CACNB2	10	18674224	[T/C]	0.396343
rs6731322	ZAK	2	174117020	[T/C]	0.39669
rs6803199	CACNA2D3	3	54450193	[T/C]	0.398335
rs4255105	STK3	8	99794459	[A/G]	0.398374
rs6520408	CACNA1F	X	49088374	[A/G]	0.399659
rs13008237	PPM1B	2	44404902	[T/C]	0.399825
rs308412	FGF2	4	123752017	[T/G]	0.401215
rs7208768	CRK	17	1352701	[A/G]	0.40213
rs7312354	CACNA1C	12	2334444	[T/C]	0.402893
rs921001	FGF1	5	141988810	[T/C]	0.402955
rs4686605	FGF12	3	192060611	[T/C]	0.404364
rs6497714	PRKCB	16	24056797	[T/C]	0.40444
rs4786518	MAPK8IP3	16	1799407	[A/G]	0.40469
rs1014879	SOS2	14	50612401	[T/C]	0.404853
rs2238834	MAPK8IP2	22	51039778	[A/C]	0.404874
rs61729970	PLA2G2E	1	20246876	[T/C]	0.40492
rs3819536	CACNA1C	12	2436998	[A/G]	0.404946
rs6774494	MECOM	3	169082633	[A/G]	0.40496
rs9634528	FGF14	13	102696234	[A/C]	0.405178
rs4358459	PDGFRA	4	55133726	[T/G]	0.406469
rs34162630	CACNA1F	X	49082499	[T/C]	0.406547
rs11154880	MAP3K5	6	137021524	[A/G]	0.406953
rs10803155	AKT3	1	243894782	[A/G]	0.407877
rs8064884	CACNG4	17	64989035	[A/G]	0.408587
rs38555	CACNA2D1	7	81880696	[T/G]	0.409078
rs4073717	FGF18	5	170864021	[T/G]	0.409851
rs1267601	BRAF	7	140544165	[T/C]	0.410067
rs845674	RPS6KA2	6	167223842	[A/G]	0.411162
rs350916	MAP2K2	19	4094775	[A/G]	0.411566
rs9881910	CACNA1D	3	53805023	[T/C]	0.411575
rs2366659	FGF12	3	192087751	[T/C]	0.412079
rs9513993	FGF14	13	102861383	[A/G]	0.412232
rs10065728	FGF18	5	170868059	[T/C]	0.412852
rs11514983	CACNA2D1	7	81853237	[A/G]	0.412854
rs7075976	MAPK8	10	49614277	[A/G]	0.413043
rs10828310	CACNB2	10	18500862	[T/C]	0.416472
rs734446	RASGRF1	15	79328182	[T/C]	0.416536
rs7965899	PTPRR	12	71298675	[A/G]	0.416619
rs11167786	FGF1	5	142064203	[T/C]	0.416784
rs117765980	MAP2K7	19	7975658	[A/C]	0.417063
rs6685652	PLA2G4A	1	186831728	[A/C]	0.418312
rs3729931	RAF1	3	12626516	[A/G]	0.419172
rs17760899	ZAK	2	174002629	[A/G]	0.419254
rs242557	MAPT	17	44019712	[A/G]	0.419312
rs1043618	HSPA1A	6	31783507	[G/C]	0.419492
rs215986	CACNA1C	12	2709880	[T/C]	0.420441
rs3778369	RPS6KA2	6	167033404	[A/C]	0.420499
rs1137282	KRAS	12	25362777	[A/G]	0.420624
rs3768652	CACNB4	2	152725937	[A/C]	0.420748
rs877447	PRKCA	17	64626533	[T/C]	0.420838
rs2493592	FGF14	13	102602487	[A/G]	0.421321
rs2981575	FGFR2	10	123346116	[A/G]	0.421455
rs956745	CACNB4	2	152775388	[T/C]	0.422038
rs7694627	FGF2	4	123788495	[T/C]	0.422065
rs8105564	CACNA1A	19	13478170	[T/C]	0.422604
rs1129506	NF1	17	29646032	[A/G]	0.423223
rs212347	ATF2	2	175944768	[T/C]	0.42366
rs2268625	TGFB3	14	76439634	[T/C]	0.424617
rs55971855	CACNA2D4	12	1908849	[A/G]	0.425125
rs9896191	PRKCA	17	64696485	[A/G]	0.42561
rs2304186	AKT2	19	40739721	[T/G]	0.426669
rs2154754	PAK1	11	77178698	[A/G]	0.426762
rs16996062	NFATC2	20	50134697	[T/C]	0.426831
rs58225473	CACNB2	10	18828635	[T/G]	0.427149
rs12057561	PRKACB	1	84584894	[T/C]	0.428344
rs8181477	CACNB2	10	18782880	[A/C]	0.428362
rs2018982	CACNA2D1	7	81993260	[T/C]	0.429738
rs4466998	MAX	14	65475540	[A/C]	0.430207
rs707768	RPS6KA2	6	167211587	[A/G]	0.43059
rs38554	CACNA2D1	7	81880361	[A/G]	0.431253
rs11466511	TGFBR2	3	30712827	[A/C]	0.431455
rs845665	RPS6KA2	6	167219157	[T/C]	0.432841
rs10744567	CACNA1C	12	2780816	[A/G]	0.433982
rs9295375	RPS6KA2	6	167247591	[T/C]	0.434326
rs9622418	CACNG2	22	36969683	[T/G]	0.434488
rs4709485	MAP3K3	6	161433981	[T/C]	0.434957
rs1001808	MAP3K3	6	161478446	[A/G]	0.435312
rs11054961	DUSP16	12	12691728	[T/C]	0.435804
rs11568943	EGF	4	110883121	[A/G]	0.436008
rs1599313	MAPK10	4	87135124	[T/C]	0.436388
rs4734410	STK3	8	99661377	[T/C]	0.436661
rs38553	CACNA2D1	7	81877715	[A/C]	0.436977
rs2074027	MAP2K6	17	67502138	[A/G]	0.43712
rs16951105	MAP2K5	15	67965694	[A/G]	0.437273
rs8137698	RAC2	22	37624236	[T/C]	0.437354
rs473200	CACNA1E	1	181754803	[T/C]	0.437467
rs4820242	CACNG2	22	36982675	[A/G]	0.437564
rs2236969	CACNA2D2	3	50470047	[A/G]	0.437706
rs798497	GNA12	7	2795957	[A/G]	0.437708
rs2106375	PRKCB	16	23865532	[A/C]	0.438854
rs7225452	PRKCA	17	64380274	[T/C]	0.439086
rs480578	RAP1A	1	112252461	[A/G]	0.439301
rs3767001	CACNA1E	1	181712376	[T/C]	0.440576
rs12291063	BDNF	11	27694101	[T/C]	0.440987
rs6870105	RASGRF2	5	80513068	[T/C]	0.441146
rs9850060	TGFBR2	3	30663987	[A/G]	0.44115
rs2068471	FGF14	13	102461029	[A/G]	0.441174
rs7148144	MAX	14	65499450	[A/G]	0.441803
rs12644920	MAPK10	4	87287934	[A/C]	0.442069
rs2084385	PAK2	3	196553867	[A/G]	0.443192
rs903263	PRKACB	1	84622513	[T/G]	0.44376
rs16901816	FGF10	5	44381698	[T/G]	0.443782
rs9356529	RPS6KA2	6	167271139	[A/G]	0.443828
rs111840875	RASA1	5	86564564	[T/C]	0.443908
rs11894820	MAP4K4	2	102342511	[T/C]	0.445211
rs3733540	PDGFRA	4	55161254	[T/C]	0.446535
rs11770506	EGFR	7	55090379	[T/C]	0.448475
rs7357733	CACNA1B	9	141003946	[T/G]	0.448695
rs7028989	CACNA1B	9	140911670	[T/C]	0.449873
rs3774473	CACNA1D	3	53638851	[A/G]	0.450417
rs6581958	PTPRR	12	71101532	[T/C]	0.450794
rs10910955	CACNA1E	1	181519521	[A/G]	0.451143
rs3785879	MAPT	17	43985636	[A/C]	0.451383
rs6950804	CACNA2D1	7	81827878	[T/C]	0.451531
rs2276590	RASGRP3	2	33774761	[T/C]	0.45197
rs6531908	MAPK10	4	87176315	[T/G]	0.452465
rs896379	PPP3CC	8	22374200	[A/G]	0.453378
rs10182247	ZAK	2	174094145	[T/C]	0.453809
rs2238508	CACNG3	16	24306170	[A/G]	0.453827
rs228846	NFATC2	20	50080911	[T/C]	0.454247
rs17847683	MAP4K1	19	39086580	[A/G]	0.454359
rs9622424	CACNG2	22	36984307	[T/C]	0.455038
rs2074031	MAP2K6	17	67522975	[T/C]	0.455099
rs6905447	RPS6KA2	6	166878799	[T/C]	0.455327
rs12060808	MAPKAPK2	1	206877337	[T/C]	0.455449
rs7163374	PLA2G4E	15	42297924	[T/C]	0.455711
rs538147	RPS6KA4	11	64129722	[A/G]	0.456388
rs4821506	CACNG2	22	36994063	[T/C]	0.456988
rs16853620	MECOM	3	169100117	[A/G]	0.45759
rs2420942	FGFR2	10	123277742	[T/C]	0.457837
rs479265	FGF13	X	138015206	[T/C]	0.45812
rs1569462	RPS6KA2	6	166904927	[T/C]	0.458465
rs6763377	MECOM	3	169322958	[T/C]	0.458498
rs12552643	CACNA1B	9	140798026	[A/G]	0.459625
rs3845439	CACNA1E	1	181609567	[A/G]	0.460118
rs5750542	PLA2G6	22	38534507	[T/C]	0.460182
rs7968680	CACNA1C	12	2500203	[T/C]	0.460265
rs7950455	PTPN5	11	18809135	[T/C]	0.460426
rs6730278	PPM1B	2	44437217	[A/G]	0.460643
rs11638507	MAP2K5	15	67874045	[T/C]	0.460921
rs10492797	PRKCB	16	24214952	[T/G]	0.461313
rs12307334	CACNA2D4	12	2008548	[T/C]	0.461366
rs34422484	MAPK12	22	50696678	[A/G]	0.46141
rs10028204	FGF2	4	123799987	[A/G]	0.461743
rs2188355	PRKCB	16	23867776	[T/C]	0.462101
rs580004	RASGRF2	5	80348469	[A/G]	0.463038
rs4955988	CACNA2D3	3	54659057	[A/G]	0.463371
rs10048979	FLNB	3	58037578	[T/C]	0.463504
rs11013768	CACNB2	10	18639242	[T/C]	0.464689
rs6537860	NGF	1	115856344	[A/G]	0.465584
rs9513995	FGF14	13	102878269	[T/C]	0.466288
rs16878472	RASGRF2	5	80409407	[T/G]	0.4667
rs7617553	CACNA1D	3	53813232	[A/G]	0.46738
rs6798952	CACNA2D3	3	54562556	[A/G]	0.467405
rs500676	RASGRF2	5	80285709	[A/G]	0.467626
rs9513949	FGF14	13	102429844	[A/G]	0.467903
rs6725537	CACNB4	2	152826896	[A/G]	0.468234
rs11068917	TAOK3	12	118791120	[A/C]	0.46847
rs6970802	CACNA2D1	7	81671265	[T/C]	0.469065
rs12107377	FGF12	3	192150817	[A/G]	0.46914
rs13182907	RASGRF2	5	80302654	[A/G]	0.469283
rs5750870	CACNA1I	22	40067640	[A/G]	0.469641
rs4427247	CACNA1B	9	140853948	[T/C]	0.470342
rs10954668	CACNA2D1	7	81847651	[A/G]	0.47078
rs10425496	CACNA1A	19	13441387	[A/G]	0.471023
rs11066053	MAPKAPK2	12	112304353	[A/G]	0.471238
rs12481623	NFATC2	20	50130865	[A/C]	0.471509
rs10774330	NTF3	12	5557893	[A/G]	0.471865
rs11622397	RPS6KA5	14	91340693	[T/C]	0.4723
rs8080721	PRKCA	17	64585357	[T/C]	0.472406
rs6765381	CACNA2D3	3	54173258	[T/C]	0.472693
rs6497707	PRKCB	16	24004914	[A/G]	0.474598
rs422421	FGFR4	5	176517326	[T/C]	0.474684
rs892120	AKT2	19	40759660	[T/C]	0.474942
rs923559	NTRK2	9	87616532	[A/G]	0.475137
rs12838463	FGF13	X	137927172	[A/G]	0.475622
rs10420331	CACNG8	19	54469068	[A/G]	0.4759
rs11086340	NFATC2	20	50104864	[T/C]	0.477138
rs927987	FGF14	13	102434343	[T/C]	0.477765
rs10228436	EGFR	7	55238268	[A/G]	0.477782
rs9813078	FGF12	3	192375440	[T/C]	0.479415
rs10234372	CACNA2D1	7	81764719	[T/C]	0.479603
rs9518579	FGF14	13	102481381	[T/C]	0.479749
rs12628674	CACNG2	22	37063016	[T/C]	0.480261
rs6925103	MAP3K5	6	137076010	[T/C]	0.480294
rs4076712	CACNA1B	9	140786918	[T/C]	0.481072
rs8049415	MAPK8IP3	16	1784142	[T/C]	0.481545
rs6021233	NFATC2	20	50095433	[A/C]	0.482602
rs6800366	CACNA2D3	3	54690359	[T/C]	0.483019
rs12536871	CACNA2D1	7	82001859	[T/G]	0.483192
rs1078985	TGFBR2	3	30690911	[A/G]	0.483493
rs4559074	MAP3K3	6	161469774	[A/G]	0.483523
rs2278978	RPS6KA6	1	26873245	[A/G]	0.483582
rs7170151	RASGRP1	15	38846678	[T/C]	0.484731
rs10185666	RASGRP3	2	33696602	[A/G]	0.484956
rs17122174	SOS2	14	50606616	[A/G]	0.485036
rs33932986	MAPK11	22	50704028	[T/C]	0.485446
rs13078747	CACNA1D	3	53573517	[T/C]	0.486483
rs9347162	RPS6KA2	6	167271716	[T/C]	0.487523
rs3785383	PRKCB	16	24046568	[A/G]	0.488194
rs16853318	MECOM	3	168932906	[T/C]	0.488902
rs8070723	MAPT	17	44081064	[A/G]	0.489263
rs6784434	FGF12	3	192079832	[A/G]	0.489718
rs1116085	PPP3CC	8	22394920	[A/G]	0.490442
rs10828749	CACNB2	10	18756881	[A/G]	0.49076
rs1083	CRK	17	1325297	[A/G]	0.490867
rs7513540	CACNA1E	1	181672682	[T/G]	0.491132
rs10521793	FGF13	X	138156505	[T/C]	0.491147
rs2178806	RPS6KA2	6	167218762	[T/C]	0.491196
rs1779216	CACNB2	10	18511082	[T/C]	0.492437
rs7199551	PRKCB	16	24033645	[T/G]	0.492475
rs3826347	CACNG4	17	64970002	[A/G]	0.493321
rs11014171	CACNB2	10	18711195	[T/C]	0.493526
rs1799938	CACNG1	17	65052304	[A/G]	0.493834
rs4072677	MAPKAPK2	1	206879122	[T/G]	0.495238
rs1116084	PPP3CC	8	22395309	[T/C]	0.495484
rs11014166	CACNB2	10	18708798	[T/A]	0.49595
rs3801721	CACNA2D1	7	81802908	[T/G]	0.496481
rs16830435	CACNB4	2	152755598	[T/G]	0.497456
rs2426311	NFATC2	20	50046197	[T/C]	0.498518
rs3773573	CACNA2D3	3	55033713	[A/G]	0.499162
rs41291734	CACNA2D2	3	50513613	[T/C]	0.499199
rs2461493	PPP3CC	8	22353569	[T/C]	0.499463
rs55966838	MAP2K5	15	67984818	[T/C]	0.500299
rs1099650	RPS6KA2	6	167229078	[A/G]	0.500322
rs3809199	DUSP16	12	12630669	[T/C]	0.50059
rs12712643	MAP4K3	2	39626388	[A/G]	0.50072
rs12507758	MAPK10	4	87351740	[T/C]	0.50072
rs2686464	FGF12	3	192119973	[A/C]	0.500764
rs11080149	NF1	17	29623288	[T/C]	0.500945
rs10852857	CRK	17	1355551	[T/C]	0.502042
rs6021247	NFATC2	20	50108980	[A/G]	0.502109
rs1042058	MAP3K8	10	30728101	[T/C]	0.502341
rs227913	PRKCA	17	64607394	[A/C]	0.502605
rs12164028	MAP3K5	6	136929935	[A/G]	0.502806
rs2612026	CACNA1D	3	53776995	[T/C]	0.503029
rs729245	CACNB2	10	18741794	[T/C]	0.503151
rs9897537	PRKCA	17	64601925	[T/C]	0.503184
rs13075948	TGFBR2	3	30683506	[T/C]	0.503408
rs11123901	MAP4K4	2	102374959	[A/G]	0.503768
rs6073629	STK4	20	43706559	[A/G]	0.504031
rs1867006	PTPRR	12	71036390	[A/G]	0.505369
rs11130406	CACNA2D3	3	54285016	[A/G]	0.505924
rs7896607	CACNB2	10	18511918	[T/G]	0.507093
rs6445643	CACNA2D3	3	54331072	[T/C]	0.507606
rs2043278	FGF18	5	170882607	[A/G]	0.507736
rs116826041	FLNB	3	58145348	[T/C]	0.507988
rs3801725	CACNA2D1	7	81796853	[A/G]	0.508076
rs3789461	ELK4	1	205588637	[T/C]	0.5082
rs10937543	FGF12	3	192068227	[A/G]	0.508266
rs4687309	FGF12	3	191989376	[T/C]	0.509204
rs2291569	FLNC	7	128488734	[A/G]	0.509417
rs7752989	RPS6KA2	6	167082896	[A/C]	0.509802
rs11569017	EGF	4	110902111	[T/A]	0.509815
rs248990	RASGRF2	5	80446168	[A/G]	0.510718
rs16899080	RPS6KA2	6	166946459	[A/G]	0.512277
rs1978443	MAP4K1	19	39091033	[A/G]	0.512724
rs10510775	CACNA2D3	3	54928174	[A/C]	0.513155
rs258723	CACNA2D1	7	81772396	[A/G]	0.513165
rs982292	DUSP10	1	221891352	[T/G]	0.513745
rs6728969	RASGRP3	2	33683727	[A/G]	0.513919
rs12712640	MAP4K3	2	39604876	[A/G]	0.514253
rs17102287	FGFR2	10	123350191	[T/C]	0.514564
rs7219571	CACNG4	17	64992951	[A/G]	0.515212
rs697259	CACNA1E	1	181736189	[A/G]	0.515217
rs2223307	PLA2G4A	1	186844926	[T/C]	0.515802
rs2058865	PRKX	X	3579857	[A/G]	0.515829
rs527687	FGF13	X	137982947	[A/C]	0.515934
rs8074669	PRKCA	17	64462660	[T/C]	0.516525
rs8136867	MAPK1	22	22204793	[A/G]	0.51677
rs2019073	CACNA2D1	7	81657357	[T/C]	0.516781
rs2421748	MECOM	3	169366536	[A/G]	0.519796
rs17420378	STK4	20	43629135	[A/G]	0.51984
rs4771419	FGF14	13	102773578	[T/C]	0.520154
rs2510894	ARRB1	11	75062178	[T/G]	0.520926
rs2179316	FGF13	X	138071326	[T/C]	0.52105
rs755793	FGFR2	10	123310871	[A/G]	0.522594
rs1779217	CACNB2	10	18510996	[A/G]	0.522887
rs573279	CACNA2D3	3	54645869	[T/C]	0.523052
rs4076077	FGF18	5	170863509	[T/C]	0.523614
rs4465636	PRKCA	17	64718170	[A/G]	0.523753
rs10879198	PTPRR	12	71192128	[A/G]	0.524504
rs6925364	RPS6KA2	6	166830696	[A/C]	0.524623
rs8039880	MAP2K1	15	66760342	[A/G]	0.52479
rs5999521	MAPK1	22	22146399	[A/G]	0.525176
rs7372541	CACNA2D3	3	54542933	[A/G]	0.525597
rs1286264	RPS6KA5	14	91342681	[T/C]	0.525682
rs17761169	ZAK	2	174034099	[A/G]	0.526121
rs10512154	NTRK2	9	87441475	[A/G]	0.526161
rs7689808	MAPK10	4	87254477	[T/C]	0.5262
rs8101955	CACNA1A	19	13439130	[A/G]	0.526664
rs7201623	CACNG3	16	24330912	[T/C]	0.526742
rs496625	CACNA2D3	3	54663005	[A/G]	0.527218
rs10845563	DUSP16	12	12659894	[A/G]	0.52748
rs12723299	PRKACB	1	84590315	[T/C]	0.52808
rs7614462	FGF12	3	192440779	[A/G]	0.528768
rs738322	PLA2G6	22	38569006	[A/G]	0.529136
rs936450	CACNA1D	3	53634426	[A/G]	0.530144
rs6445588	CACNA1D	3	53630679	[T/C]	0.530759
rs11124317	RASGRP3	2	33686059	[A/G]	0.532402
rs2347338	RAC1	7	6418278	[T/C]	0.533111
rs2298955	CACNA2D2	3	50431194	[T/C]	0.533364
rs62037490	PLA2G10	16	14777006	[A/G]	0.534278
rs4710059	RPS6KA2	6	166910553	[A/G]	0.534465
rs9878916	CACNA2D3	3	54267797	[A/G]	0.535231
rs1668596	PLA2G4E	15	42336250	[A/G]	0.535359
rs11979158	EGFR	7	55159349	[A/G]	0.53565
rs131829	CACNG2	22	37027467	[A/G]	0.537373
rs2283540	PRKCB	16	24130770	[T/C]	0.537486
rs2170840	MAPKAPK2	3	50686517	[A/C]	0.537939
rs4595639	PTPRR	12	71313719	[T/G]	0.537944
rs7522395	NTRK1	1	156796697	[T/C]	0.538254
rs367647	RASGRF2	5	80337995	[T/C]	0.538288
rs12497912	PAK2	3	196518026	[A/G]	0.538329
rs504985	TAB2	6	149658978	[T/G]	0.540292
rs7638153	CACNA2D3	3	54447789	[T/C]	0.540779
rs12577551	PTPN5	11	18809542	[T/C]	0.5415
rs2000220	TGFB2	1	218587636	[A/G]	0.541881
rs1197669	PLA2G4B	15	42138456	[A/G]	0.541929
rs503363	RASGRF2	5	80308016	[T/C]	0.542287
rs12523052	FGF1	5	142020438	[A/G]	0.543037
rs5755694	MAPK1	22	22200530	[T/C]	0.543881
rs7426660	MECOM	3	168885707	[T/C]	0.544276
rs716893	NTRK2	9	87419117	[A/G]	0.545352
rs3816533	PLA2G4B	15	42134097	[T/C]	0.545421
rs116187	PRKCA	17	64497737	[A/G]	0.546084
rs1558854	MAP4K3	2	39639572	[T/C]	0.546998
rs1469869	MAPK10	4	86990027	[T/C]	0.547355
rs11713381	MECOM	3	169272121	[A/G]	0.547503
rs2283792	MAPK1	22	22131125	[T/G]	0.547612
rs10409541	CACNA1A	19	13433127	[T/C]	0.548441
rs1356732	CACNB4	2	152794904	[T/C]	0.549572
rs11130613	FLNB	3	58105995	[A/C]	0.549995
rs970318	PRKACB	1	84682179	[A/G]	0.550089
rs4664076	CACNB4	2	152921491	[A/G]	0.550423
rs2426310	NFATC2	20	50040870	[A/G]	0.55072
rs1219643	FGFR2	10	123348355	[A/C]	0.550941
rs2799573	CACNB2	10	18601928	[T/C]	0.550964
rs577305	GNG12	1	68238855	[T/C]	0.551411
rs637191	RPS6KA2	6	167177733	[A/G]	0.55183
rs2306374	MRAS	3	138119952	[T/C]	0.552057
rs2286678	CACNG5	17	64881075	[A/G]	0.554988
rs10497434	ATF2	2	176015840	[T/C]	0.556071
rs1187350	NTRK2	9	87295237	[A/G]	0.556233
rs4693763	MAPK10	4	87231849	[T/C]	0.55646
rs12406479	CACNA1S	1	201079344	[C/G]	0.556638
rs3775187	MAPK10	4	86983232	[T/C]	0.55671
rs2281053	RPS6KA2	6	166860996	[A/G]	0.556893
rs3906509	CACNA2D3	3	54769696	[T/C]	0.557064
rs1893884	STK3	8	99552527	[T/C]	0.55761
rs1393989	FGF12	3	192266586	[T/C]	0.558426
rs16854236	MECOM	3	169348816	[T/G]	0.559213
rs388119	PRKCB	16	24151737	[A/G]	0.559882
rs16854266	MECOM	3	169360455	[T/C]	0.560466
rs12486415	CACNA1D	3	53675256	[A/G]	0.560516
rs2239073	CACNA1C	12	2538500	[T/C]	0.561206
rs749794	TGFBR2	3	30708432	[A/G]	0.561409
rs8007110	MAX	14	65525258	[A/G]	0.561827
rs10489409	PLA2G4A	1	186920114	[T/C]	0.562737
rs6914406	MAP3K5	6	136980798	[A/G]	0.563011
rs33963346	STK4	20	43653713	[T/C]	0.563116
rs2100291	PPP3CC	8	22374551	[T/C]	0.563144
rs9879189	CACNA2D3	3	54538880	[T/C]	0.563148
rs1322689	FGF14	13	102472368	[T/C]	0.563444
rs12495467	CACNA2D3	3	54631902	[A/C]	0.563457
rs9340	MAPK1	22	22115353	[A/G]	0.563542
rs6764520	CACNA2D3	3	54591243	[A/G]	0.564501
rs6474354	FGFR2	8	38302965	[T/C]	0.564822
rs2299173	CACNA2D1	7	81968032	[A/G]	0.565136
rs3729790	RAC1	7	6426954	[A/G]	0.566502
rs9428588	AKT3	1	243998734	[T/G]	0.567121
rs12243859	CACNB2	10	18740632	[T/C]	0.567893
rs3773568	CACNA2D3	3	55045176	[T/G]	0.568158
rs5931521	FGF13	X	138023847	[A/C]	0.568271
rs3801730	CACNA2D1	7	81788703	[T/C]	0.568306
rs17099158	FGF1	5	142031751	[T/G]	0.568698
rs929416	CACNA2D1	7	81943935	[A/G]	0.569927
rs2302585	MKNK2	19	2043271	[A/G]	0.57008
rs9899063	NF1	17	29431407	[A/G]	0.570239
rs9293827	RASGRF2	5	80301687	[A/G]	0.570952
rs258684	CACNA2D1	7	81735015	[A/G]	0.572262
rs7796947	CACNA2D1	7	81812996	[A/G]	0.572276
rs3778372	RPS6KA2	6	167032325	[T/C]	0.572285
rs975121	FGF12	3	191897218	[A/G]	0.57254
rs5750825	TAB1	22	39831278	[A/G]	0.573791
rs11574819	MAP3K14	17	43364638	[T/C]	0.574149
rs6964705	EGFR	7	55209637	[A/C]	0.574662
rs4488910	MAPK10	4	87362834	[T/C]	0.574999
rs4787433	CACNG3	16	24323432	[A/C]	0.575446
rs2043649	MAPK10	4	86948942	[A/C]	0.575496
rs2289396	ZAK	2	174074407	[A/G]	0.576438
rs11712998	CACNA1D	3	53688958	[A/G]	0.576451
rs660414	PLA2G5	1	20410795	[A/G]	0.577527
rs3747179	CACNA1I	22	40083730	[T/G]	0.577772
rs6495367	RASGRF1	15	79375347	[A/G]	0.578042
rs10491487	RASGRF2	5	80323368	[T/G]	0.578186
rs2299671	CACNG3	16	24269658	[A/G]	0.57819
rs2267341	CACNG2	22	36976975	[T/C]	0.57842
rs2188358	PRKCB	16	23849035	[T/C]	0.578629
rs11061995	CACNA2D4	12	1945042	[A/G]	0.579069
rs11613495	FGF6	12	4554630	[A/G]	0.579272
rs13219	CACNA2D4	12	1901434	[T/C]	0.579405
rs12922553	MAPK8IP3	16	1760091	[A/G]	0.57995
rs652157	FGF14	13	102764516	[T/C]	0.58041
rs7160591	SOS2	14	50645974	[A/G]	0.580876
rs12857515	FGF14	13	102632872	[A/G]	0.580975
rs6543714	RASGRP3	2	33682603	[T/G]	0.582176
rs898411	CACNA1D	3	53716912	[T/C]	0.582286
rs1187337	NTRK2	9	87316037	[T/C]	0.582664
rs3771200	IL1R1	2	102788774	[A/G]	0.583746
rs2458437	PTPRR	12	71209609	[T/C]	0.58502
rs12693199	CACNB4	2	152859992	[A/G]	0.585252
rs760670	RPS6KA2	6	166826304	[T/C]	0.585373
rs7220007	PRKCA	17	64563520	[A/G]	0.586003
rs17032022	PPM1B	2	44398026	[A/G]	0.586262
rs11079662	PRKCA	17	64628388	[A/G]	0.586499
rs9850919	MECOM	3	169177924	[T/C]	0.587426
rs10740993	CACNB2	10	18442482	[T/C]	0.587898
rs879107	NR4A1	12	52423034	[T/C]	0.588271
rs9324888	FGF1	5	142047909	[T/C]	0.588525
rs12602834	NF1	17	29637308	[A/G]	0.588804
rs1468063	FAS	10	90775291	[T/C]	0.589044
rs9459774	RPS6KA2	6	167256652	[A/G]	0.589295
rs2981578	FGFR2	10	123340311	[T/C]	0.589315
rs506268	TAB2	6	149685617	[T/C]	0.590046
rs1822471	RASGRF1	15	79327227	[T/G]	0.590314
rs1864325	MAPT	17	43977827	[T/C]	0.590602
rs2238034	CACNA1C	12	2235628	[T/C]	0.590656
rs1823059	MAP2K2	19	4115993	[A/G]	0.590887
rs2027566	TGFB2	1	218558327	[A/C]	0.590928
rs117355762	RASGRP4	19	38901578	[T/C]	0.591946
rs2238518	CACNG3	16	24340138	[T/C]	0.59333
rs1108974	PLA2G2E	1	20248709	[A/G]	0.59378
rs6779106	MAP3K13	3	185025889	[T/G]	0.593967
rs740231	PLA2G3	22	31531150	[T/C]	0.595001
rs2238017	CACNA1C	12	2178545	[A/G]	0.595004
rs3783720	MAX	14	65475411	[A/G]	0.595793
rs811247	TAOK3	12	118622836	[T/G]	0.59622
rs10495791	RASGRP3	2	33723184	[A/G]	0.597896
rs742184	MAPK12	22	50697119	[T/C]	0.597984
rs8063132	PRKCB	16	23890061	[A/G]	0.599347
rs2235287	RPS6KA2	6	166877532	[T/C]	0.599594
rs3767003	CACNA1E	1	181716658	[A/G]	0.59972
rs2228139	IL1R1	2	102781649	[G/C]	0.599925
rs13115030	MAPK10	4	87296065	[A/C]	0.60004
rs2725830	PAK1	11	77141718	[T/C]	0.600269
rs6919949	RPS6KA2	6	167065891	[A/C]	0.600739
rs41287110	PDGFRB	5	149509446	[T/C]	0.600882
rs1346907	TGFBR2	3	30723470	[A/G]	0.601311
rs7961645	FGF6	12	4543487	[A/T]	0.601791
rs7874239	CACNA1B	9	140968222	[T/C]	0.602263
rs7216431	PRKCA	17	64454050	[T/C]	0.602427
rs17047707	TGFB2	1	218528087	[A/G]	0.602724
rs6657275	TGFB2	1	218596461	[A/G]	0.603852
rs11013421	CACNB2	10	18588285	[A/G]	0.604086
rs1927430	RPS6KA2	6	167200813	[A/G]	0.604377
rs6804066	MAP3K13	3	185079487	[T/C]	0.60483
rs7418539	CACNA1E	1	181704788	[A/C]	0.6051
rs12139100	PLA2G2C	1	20501582	[A/G]	0.605103
rs11573238	PLA2G5	1	20406586	[A/G]	0.605141
rs9878704	MAP3K13	3	185180812	[T/C]	0.605778
rs1229503	CACNA2D1	7	81591716	[T/G]	0.605789
rs865726	FLNB	3	58018879	[T/C]	0.60597
rs3767508	CACNA1S	1	201044097	[T/C]	0.6062
rs13388394	RASGRP3	2	33764176	[A/G]	0.606904
rs11130438	CACNA2D3	3	54928327	[T/C]	0.60691
rs8000905	FGF14	13	102940206	[A/G]	0.607239
rs6444847	MECOM	3	168904516	[A/G]	0.607295
rs1859204	CACNG3	16	24335672	[T/C]	0.607514
rs7622799	MECOM	3	169098992	[A/G]	0.607932
rs476036	RASGRF2	5	80316686	[A/G]	0.608112
rs2075800	HSPA1L	6	31777946	[T/C]	0.608179
rs66866077	BDNF	11	27720937	[T/C]	0.608927
rs56069227	MAP3K1	5	56155672	[A/G]	0.609455
rs55776345	MAPK13	6	36099050	[T/C]	0.609741
rs932529	CDC25B	20	3779629	[A/G]	0.610011
rs7213493	MAP3K14	17	43349176	[A/G]	0.610142
rs1607754	CACNA2D3	3	54621046	[A/G]	0.6106
rs10016741	LAMTOR3	4	100807221	[T/G]	0.611502
rs11865885	PRKCB	16	24178624	[A/G]	0.611796
rs228882	PRKCA	17	64444148	[T/G]	0.611845
rs16960110	PRKCA	17	64712832	[A/G]	0.611906
rs12987496	ZAK	2	173952189	[A/C]	0.61374
rs1879138	CACNB4	2	152855708	[T/C]	0.614018
rs6487464	KRAS	12	25391456	[T/C]	0.614174
rs2413502	PLA2G6	22	38525561	[A/G]	0.614313
rs1006564	CACNA1C	12	2668570	[A/G]	0.615264
rs660684	FGF13	X	138025643	[T/C]	0.616287
rs1099646	RPS6KA2	6	167226226	[T/G]	0.616804
rs12632456	FLNB	3	58118555	[A/G]	0.616935
rs7432658	MAP3K13	3	185048314	[T/C]	0.617643
rs9692301	EGFR	7	55243754	[A/G]	0.618252
rs7827093	PPP3CC	8	22334610	[T/C]	0.618354
rs1377862	SOS1	2	39294016	[T/C]	0.618578
rs757847	CACNA2D1	7	82058986	[A/G]	0.619068
rs17054227	CACNA2D3	3	54651208	[T/C]	0.61913
rs10247422	CACNA2D1	7	81710361	[A/G]	0.619376
rs724118	CACNA2D1	7	81984104	[A/G]	0.619447
rs8545	MAP4K3	2	39583446	[A/G]	0.619579
rs4704705	RASGRF2	5	80463635	[T/G]	0.620518
rs767455	TNFRSF1A	12	6450945	[T/C]	0.620562
rs13112866	PPP3CA	4	102120454	[A/G]	0.620877
rs910330	NGF	1	115835500	[T/G]	0.62116
rs1182190	GNA12	7	2869391	[T/C]	0.621389
rs12593201	RASGRP1	15	38844106	[A/G]	0.62166
rs3801714	CACNA2D1	7	81830424	[T/G]	0.62229
rs740340	CACNA2D1	7	81923913	[T/C]	0.623643
rs216015	CACNA1C	12	2730498	[T/G]	0.623715
rs7646247	PAK2	3	196519209	[T/C]	0.624747
rs10764566	CACNB2	10	18810674	[A/G]	0.624769
rs10910979	CACNA1E	1	181653111	[T/C]	0.624869
rs1136141	HSPA8	11	122932777	[A/G]	0.625455
rs4955897	CACNA2D3	3	54599904	[A/G]	0.626536
rs9940796	CACNG3	16	24274391	[A/G]	0.627153
rs7340675	CACNA2D3	3	54292014	[T/C]	0.62744
rs11569046	EGF	4	110908933	[T/C]	0.628888
rs8035957	RASGRP1	15	38838264	[T/C]	0.629274
rs6983315	FGFR1	8	38299419	[A/G]	0.629595
rs2970828	FGF6	12	4553669	[T/C]	0.629688
rs7701594	RASGRF2	5	80479164	[T/C]	0.630281
rs1286147	RPS6KA5	14	91467567	[A/C]	0.630517
rs6872530	RASGRF2	5	80313117	[A/G]	0.630795
rs1286127	RPS6KA5	14	91390341	[T/C]	0.631187
rs2476222	FGF14	13	102535808	[T/C]	0.631634
rs17597696	RASGRP3	2	33775665	[T/G]	0.632002
rs1143633	IL1B	2	113590467	[T/C]	0.632291
rs4077410	TAOK2	16	29998200	[A/G]	0.632526
rs11658329	MAP3K3	17	61763031	[G/C]	0.633776
rs2912770	FGFR2	10	123296319	[T/G]	0.63383
rs6753448	MAP4K3	2	39574984	[A/G]	0.633924
rs16042	CACNA1A	19	13341037	[A/G]	0.634551
rs4406737	FAS	10	90759724	[A/G]	0.6348
rs4073440	MAP3K13	3	185001083	[A/G]	0.635281
rs10784867	PTPRR	12	71134727	[T/C]	0.635642
rs6902718	RPS6KA2	6	167232907	[T/C]	0.636395
rs1532684	FGF12	3	192287263	[A/G]	0.636698
rs7597095	RASGRP3	2	33744958	[T/C]	0.637017
rs2229714	RPS6KA5	1	26900708	[A/G]	0.637448
rs3935295	PTPN7	1	202129895	[A/G]	0.637972
rs56795160	RPS6KA3	X	20271674	[A/C]	0.638575
rs7072759	CACNB2	10	18571215	[A/G]	0.638707
rs410688	PRKCB	16	24156034	[T/C]	0.639186
rs11163923	PRKACB	1	84700766	[T/C]	0.639245
rs10445337	MAPT	17	44067400	[T/C]	0.639711
rs62063786	MAPT	17	44061023	[A/G]	0.639711
rs62063787	MAPT	17	44061036	[T/C]	0.639711
rs62063857	MAPT	17	44076665	[A/G]	0.639711
rs11711040	CACNA2D3	3	54256559	[A/G]	0.640479
rs7290469	MAPK1	22	22150982	[A/G]	0.642064
rs8071936	CACNG4	17	64999003	[T/G]	0.642299
rs10495915	PPM1B	2	44410540	[A/C]	0.643074
rs4396773	NFATC2	20	50008792	[T/C]	0.643853
rs17651549	MAPT	17	44061278	[T/C]	0.644201
rs738516	CACNG2	22	37087493	[A/C]	0.644269
rs6456086	RPS6KA2	6	166892969	[A/G]	0.645007
rs12488767	FGF12	3	192135606	[A/C]	0.645061
rs17172438	EGFR	7	55151537	[T/C]	0.645355
rs6918384	RPS6KA2	6	167269979	[T/C]	0.646311
rs2296386	CACNA1S	1	201042983	[A/G]	0.646374
rs215981	CACNA1C	12	2705356	[A/G]	0.646794
rs7187560	CACNG3	16	24322367	[T/C]	0.647259
rs656938	RPS6KA2	6	167172048	[A/G]	0.648367
rs112679464	STK3	8	99846642	[T/C]	0.648943
rs34156365	MAX	14	65519990	[T/C]	0.648964
rs7638552	FLNB	3	58091098	[T/C]	0.649192
rs2239084	CACNA1C	12	2577104	[A/G]	0.649761
rs56656729	CACNA1I	22	40075733	[A/C]	0.649925
rs7911644	CACNB2	10	18468589	[T/C]	0.650053
rs9557765	FGF14	13	102624418	[T/C]	0.651009
rs1658347	FLNB	3	58049391	[A/C]	0.651597
rs7217856	CACNG4	17	65004401	[T/C]	0.652711
rs13084347	CACNA2D3	3	54662474	[T/C]	0.652781
rs3007762	FGF14	13	102476782	[T/C]	0.652876
rs2527684	GNA12	7	2825922	[A/C]	0.654054
rs16853486	MECOM	3	169032006	[T/C]	0.654622
rs1835374	MECOM	3	169103185	[A/C]	0.655169
rs6942428	CACNA2D1	7	81926808	[T/G]	0.65543
rs729969	EGFR	7	55128207	[A/G]	0.655869
rs7543083	MKNK1	1	47031340	[A/G]	0.655966
rs9348171	RPS6KA2	6	167089020	[A/G]	0.656553
rs9300705	FGF14	13	102591917	[T/C]	0.656651
rs10798069	PLA2G4A	1	186875459	[T/G]	0.658051
rs9869920	FGF12	3	191935121	[T/G]	0.658972
rs12948059	MAP2K6	17	67494494	[A/G]	0.659956
rs1042522	TP53	17	7579472	[C/G]	0.660103
rs4926244	CACNA1A	19	13374913	[T/C]	0.660109
rs6456083	RPS6KA2	6	166859572	[T/C]	0.660238
rs1051838	DUSP14	17	35870833	[A/G]	0.660471
rs798502	GNA12	7	2789880	[A/C]	0.660517
rs1387924	NTRK2	9	87632993	[T/G]	0.661469
rs165979	PDGFRB	5	149495770	[A/G]	0.661485
rs6804526	FGF12	3	192089178	[A/G]	0.662932
rs4664073	CACNB4	2	152879315	[T/C]	0.663148
rs12877811	FGF14	13	102608285	[T/C]	0.663361
rs3804357	PPP3CA	4	102002123	[A/C]	0.663646
rs17179362	TAOK1	17	27730988	[T/C]	0.663936
rs9846400	CACNA2D3	3	54245774	[A/G]	0.664958
rs10776798	NGF	1	115862254	[A/C]	0.665206
rs2981448	FGFR2	10	123279745	[T/C]	0.666026
rs1043242	CRKL	22	21306743	[A/G]	0.666539
rs16960228	PRKCA	17	64788827	[A/G]	0.668509
rs1526589	CACNA2D3	3	54946578	[A/G]	0.669029
rs506233	ARRB1	11	75012535	[A/G]	0.669065
rs2237051	EGF	4	110901198	[A/G]	0.669767
rs12528950	MAP3K3	6	161521039	[A/G]	0.671486
rs728186	FGF13	X	138141507	[A/G]	0.67159
rs1460756	MAPK10	4	87182910	[A/G]	0.671979
rs740750	PDGFRB	5	149515074	[A/G]	0.672108
rs6954652	BRAF	7	140585871	[A/C]	0.673373
rs1052587	MAPT	17	44102604	[T/C]	0.674518
rs2867316	MAP3K14	17	43376447	[T/C]	0.675881
rs2076675	PLA2G4A	1	186946386	[T/G]	0.675968
rs4444903	EGF	4	110834110	[A/G]	0.676484
rs4698756	EGF	4	110866442	[A/G]	0.677374
rs2881194	RPS6KA2	6	167267919	[T/G]	0.677625
rs7222751	MAP3K14	17	43354930	[A/G]	0.677846
rs11570734	PLA2G6	22	38518622	[A/G]	0.678339
rs9832414	FGF12	3	192234311	[T/C]	0.680368
rs712039	DUSP14	17	35850553	[T/C]	0.681792
rs10512513	PRKCA	17	64535138	[T/G]	0.682252
rs1838158	NTRK2	9	87473009	[A/G]	0.682344
rs120908	PRKCB	16	23964092	[A/C]	0.682353
rs11867465	NF1	17	29652456	[A/G]	0.683192
rs12058927	NGF	1	115846221	[T/C]	0.683198
rs6067796	NFATC2	20	50102792	[A/G]	0.683549
rs11069468	FGF14	13	102600583	[T/C]	0.683807
rs10848683	CACNA1C	12	2791130	[T/C]	0.684012
rs4821512	CACNG2	22	37013694	[A/C]	0.684525
rs4811184	NFATC2	20	50124671	[T/C]	0.685007
rs2489219	CACNB2	10	18552276	[A/G]	0.685502
rs116920450	CACNA1G	17	48653130	[A/G]	0.685818
rs1123190	CACNA1B	9	140958350	[T/C]	0.685852
rs4845130	MAPKAPK2	1	206872487	[A/G]	0.686214
rs1460751	MAPK10	4	87219895	[A/G]	0.687142
rs2850979	PPP3CA	4	102094764	[T/C]	0.687316
rs615746	FGF14	13	102778965	[T/C]	0.688359
rs216029	CACNA1C	12	2754782	[T/C]	0.6888
rs9992755	EGF	4	110882590	[A/G]	0.689074
rs216013	CACNA1C	12	2729632	[A/G]	0.689218
rs12784387	CACNB2	10	18804689	[T/C]	0.689365
rs10850	MAP3K2	2	128063945	[T/C]	0.690452
rs16899319	RPS6KA2	6	167134207	[T/C]	0.690945
rs12402123	CACNA1E	1	181490018	[T/C]	0.691631
rs11178455	PTPRR	12	71248480	[A/C]	0.691772
rs1130059	PAK1	11	77090939	[T/C]	0.691788
rs2258689	MAPT	17	44067382	[T/C]	0.692012
rs1168693	CACNA2D3	3	54836275	[T/G]	0.692802
rs733294	RPS6KA2	6	167181925	[A/G]	0.693431
rs8074995	PRKCA	17	64792131	[A/G]	0.693741
rs7909027	CACNB2	10	18695892	[T/C]	0.693757
rs358045	CACNA2D3	3	55057249	[T/G]	0.693798
rs7429119	MAP3K13	3	185001311	[T/C]	0.693823
rs1527351	PPP3CA	4	102084331	[T/C]	0.694095
rs2083828	NTRK2	9	87447045	[A/C]	0.694453
rs1805149	NTF3	12	5603607	[A/G]	0.695402
rs6504171	MAP3K3	17	61710010	[A/G]	0.69587
rs4928005	CACNA2D3	3	54202453	[A/G]	0.696496
rs3820260	CACNA1E	1	181638511	[T/C]	0.696581
rs6777516	MAP3K13	3	185110520	[T/C]	0.696595
rs6641591	PRKX	X	3571501	[T/C]	0.697679
rs13188677	RASGRF2	5	80486819	[A/C]	0.697785
rs28395773	MAP2K7	19	7975204	[T/C]	0.698633
rs12644	PPP3CB	10	75197051	[T/C]	0.698745
rs2177153	FLNB	3	58092346	[A/G]	0.699717
rs1994855	FGF12	3	192067566	[A/G]	0.69987
rs3767503	CACNA1S	1	201025682	[A/C]	0.700097
rs6504452	PRKCA	17	64731402	[A/G]	0.70023
rs3778409	RPS6KA2	6	166954244	[T/C]	0.700648
rs10942502	RASA1	5	86635942	[A/C]	0.700779
rs1343034	MECOM	3	169242142	[T/G]	0.701091
rs3801706	CACNA2D1	7	81877993	[T/C]	0.701334
rs4485754	CACNA2D3	3	54234722	[A/G]	0.702727
rs1953690	CACNA1E	1	181534435	[A/G]	0.703176
rs2229869	SOS2	14	50616878	[A/G]	0.703836
rs2435200	MAPT	17	44071851	[A/G]	0.704723
rs3774581	CACNA1D	3	53802748	[A/G]	0.704891
rs7880778	FGF13	X	138058448	[A/C]	0.704906
rs2920022	RAP1B	12	69040055	[A/G]	0.705114
rs4791072	PRKCA	17	64310496	[T/C]	0.705214
rs16916928	CACNB2	10	18470153	[A/G]	0.705391
rs4765913	CACNA1C	12	2419896	[T/A]	0.705869
rs9902960	PRKCA	17	64639269	[T/C]	0.705899
rs3782101	RPS6KA4	11	64131280	[T/C]	0.706449
rs7546625	PRKACB	1	84552606	[A/G]	0.706964
rs34475638	MKNK2	19	2039727	[T/C]	0.707374
rs721159	CACNA2D4	12	1948977	[T/C]	0.707703
rs515920	CACNA2D3	3	54718721	[T/C]	0.708349
rs2021830	FGF13	X	138076940	[T/C]	0.708359
rs2844333	PAK1	11	77106868	[T/G]	0.708934
rs4747344	CACNB2	10	18671971	[T/C]	0.710527
rs7432845	CACNA2D3	3	54555732	[T/C]	0.710714
rs169143	PRKCB	16	24137448	[A/G]	0.710865
rs7221968	PRKCA	17	64418269	[T/C]	0.71089
rs2612027	CACNA1D	3	53776678	[A/G]	0.711466
rs7882266	FGF13	X	138200842	[T/C]	0.711858
rs8069696	PRKCA	17	64574473	[A/C]	0.712022
rs2184807	FGF14	13	102939638	[T/C]	0.712786
rs11190429	CHUK	10	101982059	[A/G]	0.713007
rs6504459	PRKCA	17	64783081	[A/G]	0.713974
rs1003857	RPS6KA2	6	166952264	[A/G]	0.714017
rs2302750	PRKX	X	3533962	[T/C]	0.714162
rs7209435	MAP3K3	17	61712964	[T/C]	0.714696
rs12579529	CACNA1C	12	2245636	[A/G]	0.714702
rs9300734	FGF14	13	102959556	[T/C]	0.714874
rs12523624	FGF1	5	142020508	[T/G]	0.715449
rs12632508	CACNA2D3	3	54249088	[A/C]	0.715544
rs557986	GNG12	1	68208946	[T/C]	0.715986
rs3845944	FGF12	3	192263633	[T/G]	0.716069
rs6851231	PPP3CA	4	101983607	[T/G]	0.716461
rs17110944	PDGFRB	5	149515397	[A/T]	0.716684
rs7250857	CACNA1A	19	13484853	[T/C]	0.716815
rs7166032	RASGRF1	15	79365780	[A/G]	0.71728
rs2362904	FLNB	3	58112488	[T/C]	0.717508
rs136816	CACNA1I	22	40033247	[T/C]	0.717727
rs7536042	RAP1A	1	112245587	[T/C]	0.718092
rs9913336	PRKCA	17	64524697	[A/G]	0.719441
rs2024321	PRKCA	17	64616608	[A/G]	0.719513
rs1979013	MAP2K2	19	4098947	[A/G]	0.719532
rs6339	NTRK1	1	156848946	[T/G]	0.719921
rs625226	CACNA1E	1	181500324	[T/C]	0.720134
rs956952	PRKCA	17	64518507	[A/C]	0.720442
rs9645525	CACNB2	10	18620950	[A/G]	0.721215
rs1133055	RAPGEF2	4	160221964	[T/C]	0.72131
rs1056720	CDC25B	20	3784110	[T/C]	0.722485
rs754516	RASGRF1	15	79288981	[T/C]	0.722605
rs2589514	MAPK10	4	86940532	[T/C]	0.722715
rs6511863	CACNA1A	19	13458243	[T/C]	0.723462
rs7974718	TAOK3	12	118681063	[A/G]	0.723944
rs9850123	FGF12	3	192042183	[T/C]	0.724151
rs8052039	CACNG3	16	24307396	[A/G]	0.724541
rs6336	NTRK1	1	156848918	[T/C]	0.725031
rs12135959	CACNA1E	1	181545124	[A/G]	0.725234
rs1457315	FGF14	13	102701119	[T/C]	0.725403
rs440583	RASGRF2	5	80322231	[T/C]	0.725618
rs4700730	MAPK9	5	179695430	[T/C]	0.726387
rs836472	RAC1	7	6434904	[A/G]	0.7266
rs9347144	RPS6KA2	6	167079111	[A/G]	0.726807
rs10487888	BRAF	7	140499107	[T/C]	0.726851
rs6725849	MAP4K3	2	39500377	[T/C]	0.726975
rs11914780	CACNA2D3	3	54781631	[A/G]	0.727174
rs3817781	RPS6KA2	6	166905262	[T/C]	0.72893
rs3816885	FLNC	7	128495338	[T/C]	0.729476
rs17796708	MAP3K5	6	136974623	[T/C]	0.730242
rs7432310	MAP3K13	3	185036664	[T/C]	0.730254
rs4681660	FLNB	3	58156176	[A/G]	0.730372
rs2238504	CACNG3	16	24288752	[A/C]	0.730606
rs11725943	MAPK10	4	87180112	[T/C]	0.730993
rs16853481	MECOM	3	169031754	[T/C]	0.731101
rs4926293	CACNA1A	19	13597003	[T/C]	0.732109
rs2288918	RELB	19	45528799	[T/C]	0.732457
rs17590168	FGF14	13	102984457	[T/C]	0.733175
rs3850625	CACNA1S	1	201016296	[A/G]	0.733382
rs681271	CACNA1E	1	181483786	[A/G]	0.73354
rs11674694	MAP4K4	2	102325324	[T/C]	0.733834
rs7630805	CACNA1D	3	53662752	[A/G]	0.733995
rs7322577	FGF14	13	102836774	[T/G]	0.734153
rs4772437	FGF14	13	102686991	[A/G]	0.734269
rs752253	MAP2K1	15	66726365	[A/G]	0.734555
rs13408768	RASGRP3	2	33782212	[T/C]	0.734653
rs1887699	FGF14	13	102426865	[A/G]	0.737597
rs11097109	MAPK10	4	87269343	[A/G]	0.737956
rs2230682	RELB	19	45537779	[T/C]	0.738259
rs11013700	CACNB2	10	18626566	[T/G]	0.738318
rs10055900	RASGRF2	5	80486198	[A/G]	0.738582
rs297158	SOS1	2	39328640	[T/C]	0.739171
rs898422	CACNA1D	3	53717282	[A/G]	0.739393
rs6426616	PLA2G2C	1	20490518	[T/C]	0.739465
rs7431577	CACNA2D3	3	54339912	[T/G]	0.739641
rs1896693	RASA1	5	86639579	[T/C]	0.740102
rs6445597	CACNA1D	3	53734531	[A/G]	0.740269
rs2074032	MAP2K6	17	67523260	[A/G]	0.740305
rs584367	PLA2G2D	1	20442054	[T/C]	0.741297
rs5931482	FGF13	X	137822910	[A/G]	0.74187
rs683927	CACNA1E	1	181489802	[A/G]	0.742347
rs4772445	FGF14	13	102803631	[A/G]	0.743375
rs9518563	FGF14	13	102459926	[A/G]	0.74343
rs2072828	RPS6KA2	6	166865131	[T/C]	0.743901
rs7626686	MECOM	3	169330644	[A/G]	0.744389
rs4687323	FGF12	3	192055150	[T/C]	0.745028
rs987057	RASGRF1	15	79355941	[T/C]	0.745405
rs3773569	CACNA2D3	3	55044876	[T/C]	0.745461
rs12634968	MECOM	3	169213004	[A/C]	0.745656
rs11924650	CACNA2D3	3	54258938	[T/C]	0.746089
rs2279574	DUSP6	12	89745477	[A/C]	0.746521
rs3746101	MKNK2	19	2050823	[T/G]	0.746754
rs1347069	MAP2K1	15	66726369	[T/C]	0.747575
rs1562026	MAP3K3	6	161460937	[T/C]	0.748167
rs2029091	PPP3R1	2	68477948	[T/C]	0.7482
rs12374075	CACNA2D3	3	54314698	[A/G]	0.74829
rs9321569	MAP3K5	6	137058862	[A/G]	0.748708
rs2076139	MAPK11	22	50704661	[T/C]	0.748996
rs11924422	TGFBR2	3	30677484	[A/C]	0.749055
rs2070819	FLNA	X	153578299	[A/G]	0.74954
rs2435207	MAPT	17	44058928	[A/G]	0.751276
rs7619590	CACNA2D3	3	54316176	[T/C]	0.752061
rs3774573	CACNA1D	3	53799960	[T/C]	0.754677
rs2072638	RPS6KA2	6	167188350	[T/C]	0.755275
rs12229663	PTPRR	12	71249996	[A/G]	0.756281
rs7652391	MECOM	3	168913273	[T/G]	0.75662
rs4396948	RAPGEF2	4	160208630	[A/G]	0.757457
rs3093665	TNF	6	31545391	[A/C]	0.757495
rs9311525	CACNA2D3	3	54183550	[A/G]	0.757815
rs1627062	PLA2G4E	15	42289675	[T/C]	0.757922
rs9513969	FGF14	13	102625342	[T/C]	0.757942
rs11130399	CACNA2D3	3	54249650	[T/G]	0.75803
rs9828485	CACNA2D3	3	54288475	[A/G]	0.75913
rs7534418	NTRK1	1	156805803	[T/C]	0.759155
rs704326	CACNA1E	1	181759657	[A/G]	0.759331
rs9828717	FLNB	3	57998986	[T/C]	0.760038
rs9781994	PRKX	X	3534458	[A/G]	0.760319
rs26907	RASGRF2	5	80365315	[A/G]	0.761002
rs2716223	MAP2K6	17	67486221	[T/C]	0.762215
rs2239117	CACNA1C	12	2651408	[A/G]	0.762938
rs12948915	CRK	17	1352429	[T/C]	0.76314
rs7173329	RASGRF1	15	79270451	[T/C]	0.763234
rs704529	FLNB	3	58036651	[T/C]	0.763776
rs839230	FLNB	3	58036792	[T/C]	0.763776
rs3681	CACNA1E	1	181773948	[A/G]	0.764243
rs10414177	CACNA1A	19	13336617	[T/C]	0.766395
rs7184217	CACNG3	16	24353071	[T/C]	0.76693
rs2302135	EGF	4	110901147	[A/G]	0.766959
rs734560	RPS6KA2	6	166889994	[A/G]	0.767627
rs5974796	FGF13	X	138220000	[T/C]	0.768535
rs1323194	FGF14	13	102518690	[A/G]	0.768633
rs8070561	PRKCA	17	64747056	[A/G]	0.769576
rs6793459	CACNA2D3	3	54187839	[A/G]	0.769598
rs6559840	NTRK2	9	87575500	[T/C]	0.769725
rs1889567	DUSP5	10	112266771	[T/C]	0.770085
rs6703653	PRKACB	1	84555908	[T/C]	0.771261
rs10022399	RAPGEF2	4	160249722	[A/G]	0.771766
rs4788204	TAOK2	16	29995218	[A/G]	0.772529
rs2284001	CACNG2	22	37060354	[T/C]	0.772642
rs62065057	NLK	17	26441285	[A/C]	0.773194
rs120909	PRKCB	16	23990906	[A/G]	0.773466
rs7643501	CACNA2D3	3	54316431	[A/G]	0.773508
rs9882299	CACNA2D3	3	54463904	[T/C]	0.774833
rs2239062	CACNA1C	12	2502572	[T/G]	0.776102
rs12459940	MAP2K2	19	4118871	[T/C]	0.776276
rs16960116	FGF14	13	103023677	[T/C]	0.776913
rs6675785	CACNA1E	1	181614143	[A/G]	0.777255
rs2230878	GNA12	7	2834577	[T/C]	0.777291
rs59650398	CACNA1H	16	1250446	[A/G]	0.777347
rs6699862	CACNA1S	1	201068298	[T/C]	0.777773
rs11632207	RASGRF1	15	79288634	[A/G]	0.778857
rs1539399	TGFB2	1	218565324	[A/G]	0.779655
rs9829249	FGF12	3	191862817	[T/G]	0.779869
rs702689	MAP3K1	5	56177443	[A/G]	0.7805
rs403018	PRKCB	16	24151620	[A/G]	0.78154
rs1887696	FGF14	13	102416734	[T/G]	0.781671
rs10733129	AKT3	1	243957150	[A/G]	0.781805
rs12904722	PLA2G4E	15	42304003	[A/G]	0.781846
rs7561460	IL1R2	2	102617204	[T/C]	0.782036
rs11014049	CACNB2	10	18686452	[A/G]	0.782361
rs3769148	ZAK	2	174128513	[T/C]	0.782889
rs1972933	MAP2K6	17	67440811	[T/G]	0.783341
rs7010861	PPP3CC	8	22343075	[A/G]	0.783856
rs6918886	RPS6KA2	6	166956895	[A/G]	0.784482
rs17466625	MECOM	3	168810874	[T/C]	0.784875
rs6483524	PTPN5	11	18754679	[A/G]	0.785597
rs1009281	CACNA1C	12	2528984	[A/G]	0.78757
rs2017000	EGFR	7	55242609	[A/G]	0.789506
rs16953563	MAP2K1	15	66686770	[A/G]	0.789579
rs7404928	PRKCB	16	23888840	[T/C]	0.789686
rs4647992	NFKB1	4	103455347	[T/C]	0.789954
rs719935	CACNG4	17	65000219	[A/C]	0.791292
rs12902904	MAP2K5	15	68076533	[A/G]	0.791638
rs2028382	ZAK	2	174087747	[A/C]	0.792773
rs45556841	MAP3K1	5	56177843	[G/C]	0.792932
rs4765687	CACNA1C	12	2560116	[A/G]	0.793066
rs6021197	NFATC2	20	50042220	[T/G]	0.793382
rs13385731	RASGRP3	2	33701890	[T/C]	0.793595
rs708868	TAOK3	12	118629769	[T/C]	0.793897
rs8119787	NFATC2	20	50147071	[A/G]	0.794097
rs1286083	RPS6KA5	14	91442779	[T/C]	0.79518
rs13388308	ATF2	2	176006027	[T/C]	0.795503
rs11012843	CACNB2	10	18451380	[A/G]	0.795996
rs2239097	CACNA1C	12	2619477	[T/C]	0.796025
rs12632248	MAP3K13	3	185139913	[A/G]	0.796224
rs2703029	CACNA2D3	3	54903615	[A/C]	0.796375
rs4795512	TAOK1	17	27788504	[A/G]	0.79641
rs7496336	PLA2G4E	15	42323591	[T/G]	0.796478
rs9852858	CACNA2D3	3	54173568	[T/C]	0.796611
rs1131356	FLNB	3	58109162	[A/G]	0.796739
rs13244925	EGFR	7	55192256	[A/C]	0.79692
rs61741336	CACNA2D4	12	1906632	[A/G]	0.797163
rs1501619	FGF12	3	192159654	[A/G]	0.798512
rs1995472	FGF12	3	192379973	[A/G]	0.79853
rs7640196	CACNA2D3	3	54232741	[T/C]	0.799227
rs832582	MAP3K1	5	56177743	[A/G]	0.800188
rs6491681	FGF14	13	103021415	[T/C]	0.80022
rs8113506	CACNA1A	19	13519929	[T/G]	0.801995
rs2603761	NR4A1	12	52444777	[A/G]	0.80249
rs9855109	CACNA2D3	3	54370763	[A/G]	0.80278
rs11831085	CACNA1C	12	2514858	[A/G]	0.803353
rs6797224	MECOM	3	168942339	[T/C]	0.803418
rs6126251	NFATC2	20	50164140	[T/C]	0.803664
rs4804833	MAP2K7	19	7970635	[A/G]	0.804654
rs4418698	CACNB2	10	18763854	[A/G]	0.804664
rs1139583	MAP4K4	2	102472459	[A/G]	0.805694
rs11569121	EGF	4	110929128	[A/G]	0.805724
rs4420579	NLK	17	26412824	[T/C]	0.806761
rs1276303	GNG12	1	68260778	[T/C]	0.80817
rs9266	KRAS	12	25362217	[A/G]	0.808267
rs3785883	MAPT	17	44054433	[A/G]	0.810486
rs7256928	CACNA1A	19	13452275	[T/C]	0.81066
rs4803455	TGFB1	19	41851509	[A/C]	0.810753
rs2419549	CACNA1A	19	13494259	[A/G]	0.812096
rs9077	PTPN7	1	202116238	[A/G]	0.812786
rs7625357	MECOM	3	169347832	[T/C]	0.813754
rs9877210	FGF12	3	192019370	[A/G]	0.814208
rs8071862	PRKCA	17	64569892	[T/C]	0.814209
rs2190235	CACNA2D1	7	81987870	[T/G]	0.814672
rs9293505	MEF2C	5	88186469	[T/G]	0.814992
rs9295346	RPS6KA2	6	166859080	[A/G]	0.815388
rs428073	TAOK3	12	118682751	[T/C]	0.816025
rs4332610	PTPRR	12	71280849	[A/G]	0.816153
rs10954673	CACNA2D1	7	81942310	[T/C]	0.81617
rs7860423	CACNA1B	9	140955547	[A/G]	0.816617
rs510605	CACNA2D3	3	54709162	[A/C]	0.81701
rs13069056	FGF12	3	192432100	[T/C]	0.817627
rs963731	SOS1	2	39216873	[T/C]	0.817892
rs1336700	FGF14	13	102862657	[A/G]	0.818136
rs9893560	PRKCA	17	64759588	[T/C]	0.81896
rs2229558	PDGFRB	5	149512407	[A/G]	0.819392
rs11074615	CACNG3	16	24332990	[A/C]	0.819987
rs3816027	CACNA1A	19	13335432	[A/G]	0.820333
rs2237271	MAP3K5	6	136968541	[A/C]	0.821067
rs7207499	PRKCA	17	64447165	[A/G]	0.821561
rs4776371	MAP2K5	15	67944799	[A/G]	0.822022
rs4825336	RPS6KA3	X	20263381	[A/G]	0.822226
rs12151392	MAP4K3	2	39512437	[T/C]	0.822619
rs12144559	AKT3	1	243723214	[A/C]	0.824069
rs9611117	PDGFB	22	39624105	[T/G]	0.824338
rs795482	TAOK3	12	118590816	[A/G]	0.824396
rs2284038	RAC2	22	37635055	[A/G]	0.825542
rs4902359	MAX	14	65542790	[A/G]	0.825588
rs3803036	PTPRR	12	71139664	[T/C]	0.828155
rs8065024	CACNG4	17	64982090	[A/G]	0.82874
rs6742375	CACNB4	2	152736391	[A/G]	0.829046
rs12313442	CACNA1C	12	2556297	[T/C]	0.829069
rs3801737	CACNA2D1	7	81786628	[T/C]	0.829425
rs11068891	TAOK3	12	118697619	[T/C]	0.829899
rs6736178	PPP3R1	2	68433831	[A/G]	0.830196
rs1460118	CACNA1D	3	53709851	[T/C]	0.830593
rs2476211	FGF14	13	102637160	[T/G]	0.830739
rs7775290	MAPK14	6	36036909	[T/C]	0.830957
rs4747345	CACNB2	10	18712352	[T/C]	0.831233
rs35387004	PTPRR	12	71094955	[T/C]	0.83184
rs114489274	MAP3K5	6	137113248	[G/C]	0.832405
rs13407659	SOS1	2	39293396	[T/C]	0.832753
rs2072454	EGFR	7	55214348	[T/C]	0.832783
rs6067803	NFATC2	20	50131999	[T/G]	0.834966
rs41465445	RASGRP4	19	38910787	[T/C]	0.835227
rs4256810	MAPKAPK2	1	206890449	[T/C]	0.835238
rs9514001	FGF14	13	102899584	[T/C]	0.835532
rs10458703	CACNB2	10	18630884	[A/G]	0.835926
rs12022855	MKNK1	1	47068584	[T/C]	0.836538
rs2302273	PDGFRB	5	149535255	[A/G]	0.836897
rs11084307	CACNG8	19	54481150	[T/C]	0.838119
rs6482515	CACNB2	10	18827828	[T/C]	0.839092
rs1005454	CACNA1H	16	1246270	[A/G]	0.839161
rs6918932	MAP3K5	6	137005614	[T/C]	0.839602
rs2533888	GNA12	7	2831083	[T/C]	0.839757
rs11943655	PPP3CA	4	102211124	[T/C]	0.839922
rs9610417	MAPK1	22	22199970	[T/C]	0.840819
rs8012816	PPM1A	14	60750365	[T/C]	0.841113
rs6444054	MAP3K13	3	185069658	[A/G]	0.841667
rs6457452	HSPA1B	6	31795550	[T/C]	0.842055
rs7156757	RPS6KA5	14	91512599	[A/G]	0.842889
rs61734410	CACNA1H	16	1252369	[T/C]	0.843746
rs9866735	MAP3K13	3	185099352	[A/G]	0.843844
rs2856837	IL1A	2	113541925	[A/G]	0.844325
rs9518586	FGF14	13	102510166	[A/G]	0.84447
rs839231	FLNB	3	58022761	[T/C]	0.844582
rs12938937	PRKCA	17	64569453	[T/C]	0.844816
rs10508561	CACNB2	10	18734235	[A/G]	0.844892
rs1999168	FGF14	13	102856506	[A/G]	0.844901
rs11666813	CACNA1A	19	13380490	[T/C]	0.845729
rs4645959	MYC	8	128750540	[A/G]	0.846278
rs9610375	MAPK1	22	22187093	[T/G]	0.846621
rs3756309	PDGFRB	5	149505624	[T/C]	0.847021
rs4149584	TNFRSF1A	12	6442643	[T/C]	0.847247
rs2281052	RPS6KA2	6	166861171	[A/G]	0.847412
rs7177101	RASGRP1	15	38799369	[A/G]	0.847545
rs1558371	CACNA2D1	7	81584569	[T/C]	0.848062
rs656110	PLA2G5	1	20397240	[A/G]	0.848436
rs1336719	FGF14	13	102903637	[T/C]	0.848483
rs1024582	CACNA1C	12	2402246	[A/G]	0.848943
rs3093662	TNF	6	31544189	[A/G]	0.849204
rs16959781	FGF14	13	102778196	[A/C]	0.849569
rs4955637	MECOM	3	168815099	[T/C]	0.850146
rs9836854	FGF12	3	192145679	[T/C]	0.850209
rs2305571	RASGRP3	2	33748838	[A/G]	0.850305
rs5750781	PDGFB	22	39634434	[A/C]	0.851644
rs2032546	RPS6KA2	6	166975390	[T/C]	0.8525
rs1558322	CACNA1C	12	2230055	[A/G]	0.852734
rs3755647	MAP3K13	3	185200783	[A/C]	0.85409
rs3848423	PRKCA	17	64466864	[A/G]	0.854091
rs1286116	RPS6KA5	14	91409905	[T/C]	0.854174
rs3767000	CACNA1E	1	181712290	[A/G]	0.85524
rs747063	NFATC2	20	50102203	[T/C]	0.855705
rs358028	CACNA2D3	3	55050765	[A/C]	0.855769
rs4652661	CACNA1E	1	181476430	[T/C]	0.85626
rs4126711	CACNA1C	12	2227311	[A/G]	0.85636
rs6532924	PPP3CA	4	102239170	[T/C]	0.856413
rs1125025	CACNA2D3	3	54948002	[T/C]	0.85721
rs56379668	MAP3K5	6	136888889	[A/G]	0.857743
rs28756857	CACNA1B	9	140960567	[A/C]	0.858351
rs61757798	PTPN7	1	202128601	[T/C]	0.858368
rs4661061	NTRK1	1	156802657	[A/G]	0.859613
rs7564177	CACNB4	2	152849625	[T/G]	0.859956
rs3821710	RASA2	3	141301451	[A/G]	0.859979
rs13359431	RASGRF2	5	80360012	[T/C]	0.860253
rs860580	MAP3K1	5	56149429	[T/G]	0.860451
rs1405688	PPP3CA	4	102074134	[T/C]	0.860675
rs736827	RASGRF1	15	79358866	[A/G]	0.860783
rs37093	CACNA2D1	7	81617296	[T/C]	0.861124
rs12892024	RPS6KA5	14	91450698	[T/C]	0.861575
rs8078967	MAPT	17	44008101	[T/C]	0.862398
rs674747	MEF2C	5	88079010	[T/G]	0.862836
rs8018102	RPS6KA5	14	91489448	[A/G]	0.863643
rs7974186	NTF3	12	5575467	[A/G]	0.865069
rs297136	SOS1	2	39305489	[T/G]	0.865355
rs1344555	MECOM	3	169300219	[T/C]	0.865604
rs9822918	FLNB	3	58057684	[T/G]	0.86583
rs63750072	MAPT	17	44060859	[A/G]	0.866008
rs2239074	CACNA1C	12	2538549	[T/C]	0.866519
rs7511748	CACNA1E	1	181545037	[T/G]	0.866658
rs767760	PTPRR	12	71040136	[T/C]	0.866703
rs6701486	PRKACB	1	84550849	[A/G]	0.867194
rs3764615	CACNA1A	19	13563952	[A/C]	0.868105
rs10848668	CACNA1C	12	2621192	[T/C]	0.868396
rs4709117	RPS6KA2	6	166893339	[A/C]	0.869829
rs7996616	FGF14	13	102895276	[T/C]	0.870216
rs1064196	RPS6KA3	1	26887592	[T/C]	0.871883
rs3767498	CACNA1S	1	201020727	[A/G]	0.873018
rs449072	PRKCB	16	24162204	[T/C]	0.873507
rs770087	DUSP6	12	89744773	[A/C]	0.874295
rs9457204	RPS6KA2	6	167192368	[T/G]	0.875311
rs11895837	CACNB4	2	152788303	[T/C]	0.875316
rs553042	CACNA1E	1	181456700	[T/C]	0.87888
rs934083	CACNA2D3	3	54790379	[T/C]	0.880889
rs6494670	MAP2K5	15	67842526	[A/G]	0.88095
rs6950826	EGFR	7	55223176	[A/G]	0.88096
rs11598027	CACNB2	10	18760635	[T/C]	0.882104
rs10184015	SOS1	2	39243129	[A/G]	0.882709
rs9855262	FGF12	3	192257991	[T/C]	0.885369
rs5637	PLA2G1B	12	120762765	[T/C]	0.885772
rs2051625	DAXX	6	33287183	[T/C]	0.886271
rs7821470	PPP3CC	8	22305501	[T/C]	0.886754
rs6601105	MAPK9	5	179698554	[T/C]	0.887218
rs1619120	NTRK2	9	87302196	[A/G]	0.887323
rs3739804	NTRK2	9	87421631	[A/G]	0.887389
rs10157763	AKT3	1	243995041	[T/C]	0.888472
rs17771145	PRKCA	17	64453228	[A/G]	0.888822
rs10870140	TRAF2	9	139796419	[T/C]	0.889053
rs4765905	CACNA1C	12	2349584	[G/C]	0.889143
rs77862135	MAPK10	4	87363090	[A/G]	0.889259
rs3822286	EGF	4	110925459	[A/G]	0.889325
rs117665789	MAPK8IP1	11	45924057	[T/C]	0.889353
rs10152417	RASGRF1	15	79333228	[A/G]	0.889771
rs12449740	MAP3K14	17	43385349	[A/G]	0.890027
rs1187343	NTRK2	9	87308783	[A/G]	0.890576
rs10182608	RASGRP3	2	33780231	[A/G]	0.890664
rs6445646	CACNA2D3	3	54343019	[A/G]	0.890687
rs17561	IL1A	2	113537223	[A/C]	0.891211
rs2037773	PPP3CA	4	101958617	[T/C]	0.891217
rs6528568	FGF13	X	137952223	[A/G]	0.891271
rs12631412	MECOM	3	169262998	[T/C]	0.892476
rs6424814	CACNA1E	1	181506017	[T/C]	0.893325
rs12091463	DUSP10	1	221898783	[T/C]	0.895125
rs3182380	NLK	17	26519204	[T/C]	0.89558
rs1881305	MECOM	3	169221557	[T/C]	0.895711
rs12618445	CACNB4	2	152806958	[A/G]	0.895926
rs8081512	PRKCA	17	64708866	[A/G]	0.896102
rs7689936	MAPK10	4	87041318	[A/G]	0.896123
rs9826147	FLNB	3	58129450	[A/G]	0.896591
rs7614229	CACNA2D3	3	54529944	[T/C]	0.896803
rs12460484	CACNA1A	19	13449416	[T/C]	0.897925
rs9814713	MECOM	3	169118660	[A/G]	0.898145
rs1285995	RPS6KA5	14	91515577	[A/G]	0.898384
rs2017465	FGF13	X	137827424	[A/G]	0.898516
rs11869821	PRKCA	17	64546282	[T/G]	0.898637
rs4904741	RPS6KA5	14	91486024	[T/C]	0.898814
rs1325992	CACNB2	10	18662873	[T/C]	0.899092
rs8136902	MAPK1	22	22165557	[T/C]	0.899699
rs1006737	CACNA1C	12	2345295	[A/G]	0.899746
rs1883361	RPS6KA2	6	167161571	[A/G]	0.899748
rs4955826	CACNA2D3	3	55035874	[T/C]	0.899901
rs3863373	PTPRR	12	71288396	[A/C]	0.900078
rs17002006	FGF13	X	138232190	[T/C]	0.900105
rs198145	PRKCB	16	24202615	[A/G]	0.900403
rs1199330	MRAS	3	138101529	[A/G]	0.900794
rs199950	CACNA1E	1	181590858	[T/C]	0.900901
rs117260632	PLA2G4B	15	42134416	[T/C]	0.902099
rs10781522	TRAF2	9	139815053	[A/G]	0.902106
rs2230518	RASGRF1	15	79277511	[A/G]	0.902836
rs6543095	MAP4K4	2	102412586	[T/C]	0.902987
rs6712399	MAP4K3	2	39636469	[A/G]	0.903484
rs2232183	PLA2G3	22	31532960	[T/C]	0.903808
rs8072920	PRKCA	17	64686048	[A/G]	0.904377
rs4607770	FGF13	X	138252702	[T/C]	0.906343
rs7963695	DUSP16	12	12695733	[A/C]	0.907308
rs9325377	PAK2	3	196506153	[A/G]	0.907608
rs2075799	HSPA1L	6	31778529	[T/C]	0.908495
rs9518702	FGF14	13	102977374	[A/G]	0.90876
rs7852364	CACNA1B	9	140928675	[A/G]	0.908885
rs6559263	CACNA1B	9	140956338	[T/C]	0.909018
rs7633909	MAP3K13	3	185043280	[A/G]	0.910018
rs798532	GNA12	7	2768864	[T/C]	0.910586
rs784285	MECOM	3	168967606	[A/G]	0.910601
rs12936750	CACNA1G	17	48667734	[A/G]	0.911939
rs1179911	CACNA2D3	3	54895922	[T/G]	0.912145
rs740458	CACNA2D4	12	1989414	[T/C]	0.91222
rs9900280	TAOK1	17	27769598	[A/G]	0.912423
rs3848428	PRKCA	17	64450476	[A/G]	0.912441
rs11012832	CACNB2	10	18445483	[T/C]	0.913875
rs140226575	ARRB1	11	74978732	[A/G]	0.914224
rs4491711	RASGRP3	2	33776743	[A/G]	0.914341
rs1862262	CACNA1A	19	13564687	[T/G]	0.915513
rs8056286	PRKCB	16	23880076	[T/G]	0.91744
rs11720066	CACNA2D3	3	54308102	[A/G]	0.917658
rs1187286	NTRK2	9	87415028	[T/G]	0.917689
rs237025	TAB2	6	149721690	[A/G]	0.917826
rs2249551	FGF12	3	192125768	[A/G]	0.918133
rs4602335	FGF12	3	192070587	[T/G]	0.918317
rs4803790	RELB	19	45523459	[A/G]	0.918562
rs559972	TAOK1	17	27814496	[T/C]	0.918874
rs6641849	PRKX	X	3604421	[T/C]	0.920033
rs2187911	RPS6KA2	6	166935195	[T/C]	0.920423
rs1017501	MAP3K13	3	185152113	[A/G]	0.920682
rs2110290	EGFR	7	55172768	[T/C]	0.921113
rs6948	CASP3	4	185549130	[T/G]	0.921134
rs3766231	MKNK1	1	47056347	[T/C]	0.921217
rs9557787	FGF14	13	102665794	[T/C]	0.921725
rs4670648	RASGRP3	2	33742284	[A/G]	0.923699
rs4772455	FGF14	13	102887200	[T/C]	0.925075
rs3923909	PTPRR	12	71283480	[T/C]	0.925398
rs10412098	RASGRP4	19	38905683	[A/G]	0.926216
rs9839121	CACNA2D3	3	54240680	[T/C]	0.926251
rs527589	PAK1	11	77154639	[T/C]	0.92646
rs6445653	CACNA2D3	3	54435563	[A/G]	0.926685
rs79085598	STMN1	1	26212261	[A/G]	0.927655
rs12751967	RAP1A	1	112243947	[A/G]	0.928057
rs1415060	FGF14	13	102901403	[T/G]	0.928149
rs1043793	SOS1	2	39209047	[A/G]	0.928244
rs3775167	MAPK10	4	86946141	[T/C]	0.928471
rs1684470	PAK2	3	196467603	[T/G]	0.928718
rs9311529	CACNA2D3	3	54407040	[T/C]	0.929388
rs13374149	CACNA1S	1	201012484	[T/C]	0.930186
[truncated: 147 more rows]
