# Supplementary material for: Missense Variant in MAPK Inactivator PTPN5 Is Associated with Decreased Severity of Post-Burn Hypertrophic Scarring
Source: PLoS One. 2016 Feb 12;11(2):e0149206. doi: 10.1371/journal.pone.0149206 (PMC4752497; doi:10.1371/journal.pone.0149206)
Supplement: S2 Table — (XLS) [file pone.0149206.s003.xls]

## Sheet: Sheet1
Gene	Chromosome	Start Position	Number of SNPs	P
PTPN5	11	18749474	10	1.18e-05
BDNF	11	27676441	7	0.00095
PLA2G4A	1	186798031	13	0.00594
MAX	14	65550456	9	0.0153
ARRB2	17	4613788	1	0.0286
CHP2	16	23765947	1	0.0452
FGF7	15	49715374	3	0.0495
MAP2K4	17	11924134	6	0.0495
FGF9	13	22245214	3	0.0667
PLA2G4E	15	42273779	16	0.0679
MAP3K7	6	91223291	1	0.0711
MAPKAPK3	3	50654561	2	0.0713
PRKACG	9	71627448	2	0.0763
MAP3K6	1	27681669	4	0.0799
ATF2	2	175978970	4	0.0938
MKNK2	19	2037469	4	0.0962
FAS	10	90750287	4	0.0969
GNG12	1	68167148	7	0.0974
NFATC4	14	24838358	3	0.105
FGF4	11	69587796	1	0.106
CD14	5	140011312	1	0.109
NGF	1	115828536	11	0.122
AKT3	1	243663020	14	0.127
PPP3CA	4	101944586	28	0.131
CACNA2D4	12	1901122	17	0.132
FGF3	11	69624735	1	0.136
DUSP5	10	112257624	3	0.146
FLNC	7	128470482	3	0.148
FGF17	8	21900263	1	0.152
CACNA2D3	3	54156692	112	0.16
CHUK	10	101948123	4	0.161
CACNG1	17	65040651	3	0.174
STK4	20	43595119	6	0.174
PRKCB	16	23847299	44	0.185
TGFBR2	3	30647993	19	0.191
FGF10	5	44305096	2	0.196
GRB2	17	73314156	1	0.206
MAP2K3	17	21191347	1	0.206
MAP3K4	6	161412758	9	0.208
CACNA2D2	3	50400043	7	0.212
CACNA1H	16	1203240	12	0.214
DUSP4	8	29190578	1	0.214
RPS6KA1	1	26872342	6	0.217
CACNA1I	22	39966757	12	0.223
TAB1	22	39795758	3	0.231
IKBKB	8	42128819	3	0.233
DUSP6	12	89741601	3	0.237
FLNA	X	153576899	4	0.243
ARRB1	11	74971165	11	0.247
MAP2K5	15	67841341	20	0.251
CACNG3	16	24266873	22	0.252
PPP5C	19	46850250	2	0.256
PTPRR	12	71031852	29	0.257
PRKCA	17	64298925	65	0.268
CDC42	1	22379119	1	0.269
RAF1	3	12625099	6	0.27
TGFBR1	9	101867370	3	0.274
DUSP9	X	152907896	1	0.282
NF1	17	29421944	10	0.283
CACNG7	19	54415990	3	0.284
STMN1	1	26210676	3	0.285
RASGRF2	5	80256507	41	0.292
RASGRP2	11	64494382	3	0.295
PLA2G6	22	38507501	13	0.306
CACNG6	19	54495541	2	0.309
DUSP1	5	172195092	2	0.31
TGFB2	1	218518675	10	0.312
FOS	14	75745480	1	0.315
MAP3K2	2	128056244	2	0.318
RAPGEF2	4	160188997	4	0.321
RPS6KA6	X	83313353	3	0.322
RAP1B	12	69004618	2	0.329
MAP4K1	19	39078279	3	0.335
CACNB3	12	49212253	2	0.342
MOS	8	57025500	1	0.343
DUSP8	11	1575280	1	0.358
NTRK2	9	87285291	32	0.362
HSPA8	11	122928199	2	0.365
PLA2G2A	1	20301923	1	0.366
FGFR1	8	38268655	3	0.368
PRKX	X	3522383	16	0.369
MAPK8IP2	22	51039113	4	0.371
CACNA1A	19	13317255	36	0.372
PLA2G12A	4	110631144	1	0.372
MRAS	3	138067969	6	0.379
FGF2	4	123747862	5	0.395
FGF5	4	81189418	1	0.396
FGFR4	5	176516550	4	0.398
DAXX	6	33286334	2	0.403
IL1R2	2	102615423	7	0.405
CACNA1F	X	49061522	3	0.407
MAPK8	10	49609654	1	0.413
CRKL	22	21271713	2	0.423
TGFB3	14	76424439	1	0.425
MAPK10	4	86936275	30	0.448
NTF3	12	5603297	8	0.454
MEF2C	5	88014057	12	0.457
NR4A1	12	52445185	3	0.458
NFKB1	4	103422485	5	0.461
FGF12	3	191857181	53	0.467
RPS6KA2	6	166822853	90	0.474
AKT2	19	40736223	3	0.475
RASGRF1	15	79252288	21	0.479
DUSP16	12	12626215	11	0.502
MAP3K8	10	30722949	2	0.502
RAP1A	1	112162768	8	0.507
ELK4	1	205588395	1	0.508
CACNB4	2	152689285	26	0.518
CRK	17	1324646	4	0.519
FGF18	5	170846666	4	0.524
STK3	8	99466858	14	0.529
PLA2G10	16	14766404	1	0.534
PLA2G3	22	31530792	6	0.542
MAPK9	5	179673027	6	0.551
CACNG5	17	64873390	1	0.555
MAP3K14	17	43340485	8	0.555
MAP2K6	17	67410837	14	0.558
RASA2	3	141205888	4	0.562
PDGFRA	4	55095263	7	0.566
TNFRSF1A	12	6437922	3	0.567
FGF13	X	137713733	30	0.574
RAC2	22	37621300	4	0.58
CACNA1S	1	201008639	15	0.592
PLA2G2E	1	20246799	2	0.594
IL1R1	2	102759235	4	0.6
LAMTOR3	4	100799494	1	0.612
ZAK	2	173940564	20	0.612
FGF1	5	141971742	9	0.613
BRAF	7	140433812	5	0.619
FGF6	12	4543307	4	0.63
IL1B	2	113587336	1	0.632
PRKCG	19	54385466	2	0.632
PPM1B	2	44395941	4	0.643
CACNG2	22	36956915	15	0.644
GNA12	7	2767740	12	0.645
MAP3K3	17	61699800	3	0.645
CACNB2	10	18689512	66	0.648
PLA2G2C	1	20490483	4	0.654
HSPA1L	6	31777395	5	0.66
MAP3K5	6	136878186	24	0.663
SOS2	14	50583845	7	0.667
TGFB1	19	41836435	2	0.674
DUSP14	17	35849950	3	0.682
RPS6KA3	X	20168028	6	0.687
CACNA1D	3	53529075	33	0.689
PPP3CB	10	75196185	1	0.699
RPS6KA4	11	64126624	2	0.706
FGFR2	10	123241366	15	0.709
NFATC2	20	50003493	21	0.717
CDC25B	20	3780708	2	0.722
JMJD7-PLA2G4B	15	42120282	5	0.724
PLA2G4B	15	42131010	5	0.724
EGFR	7	55086724	19	0.734
RASA1	5	86564740	3	0.74
PLA2G2D	1	20439142	1	0.741
PAK2	3	196466727	11	0.743
PLA2G5	1	20396700	4	0.747
MAPK11	22	50702141	2	0.749
MAPK12	22	50691330	4	0.749
HSPA1A	6	31783290	2	0.756
MECOM	3	168801286	65	0.762
TAOK2	16	29985187	2	0.773
MAP4K3	2	39476406	11	0.782
MAP2K1	15	66679210	4	0.79
MAP2K7	19	7968664	3	0.805
MAP4K4	2	102314537	10	0.806
KRAS	12	25357722	3	0.808
CACNG4	17	64960979	9	0.811
PRKACB	1	84647314	10	0.817
CACNA1B	9	140772240	13	0.83
MAPK8IP3	16	1756220	4	0.83
PPP3R1	2	68405988	2	0.83
RASGRP4	19	38899697	5	0.83
MAPKAPK2	1	206858364	4	0.835
PPM1A	14	60715965	1	0.841
HSPA1B	6	31795511	1	0.842
MAP2K2	19	4090319	7	0.845
MYC	8	128748314	1	0.846
PDGFRB	5	149493401	9	0.847
RASGRP1	15	38780301	4	0.848
TNF	6	31543343	2	0.849
IL1A	2	113531491	2	0.852
PDGFB	22	39619684	2	0.852
NTRK1	1	156830670	6	0.86
TAOK3	12	118587605	11	0.871
TAB2	6	149639435	6	0.874
PLA2G1B	12	120759913	1	0.886
PPP3CC	8	22298482	8	0.887
MAPK8IP1	11	45907046	1	0.889
NLK	17	26369687	4	0.896
PAK1	11	77033059	6	0.897
MAPK1	22	22123318	9	0.9
CACNG8	19	54466289	4	0.917
RELB	19	45504706	3	0.919
MKNK1	1	47023078	3	0.921
SOS1	2	39208689	7	0.928
CACNA1E	1	181452685	29	0.934
MAPKAPK5	12	112280031	2	0.936
MAP3K1	5	56110899	7	0.938
DUSP10	1	221874761	4	0.949
MAPT	17	43971747	19	0.949
RPS6KA5	14	91360318	12	0.949
EGF	4	110834039	13	0.95
MAPK13	6	36098260	2	0.952
TP53	17	7571719	2	0.954
TRAF2	9	139780964	4	0.954
RRAS	19	50138551	1	0.958
FLNB	3	57994126	19	0.97
MAPK14	6	35995453	3	0.975
CACNA1G	17	48638428	3	0.976
CACNA1C	12	2162450	58	0.981
CACNA2D1	7	81679651	56	0.981
MAP3K13	3	185080835	20	0.986
PTPN7	1	202116140	4	0.987
RAC1	7	6414125	4	0.989
FGF14	13	102373204	75	0.992
TAOK1	17	27717942	6	0.995
CASP3	4	185548849	2	0.997
RASGRP3	2	33738941	20	0.999
